# Supplementary material for: Small RNA Profiling in an HTLV-1-Infected Patient with Acute Adult T-Cell Leukemia-Lymphoma at Diagnosis and after Maintenance Therapy: A Case Study
Source: Int J Mol Sci. 2023 Jun 26;24(13):10643. doi: 10.3390/ijms241310643 (PMC10342019; doi:10.3390/ijms241310643)
Supplement: Supplementary file 1 [file ijms-24-10643-s001.zip]

Archive with 8 entries (6 files):
- Supplementary Figure 1/
- Supplementary Figure 1/Legend to supplementary figure 1.pdf
- supplementary Table S1-S5/
- supplementary Table S1-S5/Table S1.xlsx
- supplementary Table S1-S5/Table S2.xlsx
- supplementary Table S1-S5/Table S3.xlsx
- supplementary Table S1-S5/Table S4.xlsx
- supplementary Table S1-S5/Table S5.xlsx
