# Supplementary material for: Small RNA Profiling in an HTLV-1-Infected Patient with Acute Adult T-Cell Leukemia-Lymphoma at Diagnosis and after Maintenance Therapy: A Case Study
Source: Int J Mol Sci. 2023 Jun 26;24(13):10643. doi: 10.3390/ijms241310643 (PMC10342019; doi:10.3390/ijms241310643)
Supplement: Supplementary file 1 [file ijms-24-10643-s001.zip › supplementary Table S1-S5/Table S1.xlsx]

## Sheet: Tabele S1
Table S1. List of 91 known sRNAs significantly differentially expressed in triplicate sample after maintenance therapy (J2) compared with sample before therapy (J1)
Gene ID	p (Corr)	p	Regulation	FC (abs)	FC	Log FC	J2_1(normalized)	J2_2(normalized)	J2_3(normalized)	J1_1(normalized)	J1_2(normalized)	J1_3(normalized)	Accession	Entrez ID	Ensembl ID	Gene Type	DB Refs	Chromosome	End	Start
chr1.trna134	0.00126763	3.86148e-06	down	14.052	-14.052	-3.8127	-1.75578	-1.75578	-1.75578	1.75578	1.96564	2.44933	trna134			tRNA		chr1	16861845	16861774
chr1.trna2	0.0409813	0.000371286	down	3.14857	-3.14857	-1.65469	-0.604444	-0.604444	-0.604444	1.31203	1.23428	0.604444	trna2			tRNA		chr1	17053850	17053780
chr1.trna4	0.00244649	7.96652e-06	down	97.0385	-97.0385	-6.60048	-3.00919	-3.15633	-4.29459	3.21452	3.11763	3.00919	trna4			tRNA		chr1	17188486	17188416
MI0000103	0.00294419	1.14428e-05	up	13.1466	13.1466	3.71662	1.97531	1.76875	1.53325	-2.20434	-2.13495	-1.53325	hsa-mir-101-1	406893	ENSG00000199135	miRNA	miRBase:MI0000103	chr1	65524191	65524117
MI0000483	0.0144082	9.08079e-05	up	9.51778	9.51778	3.25063	1.71062	1.62637	1.28543	-1.54804	-2.296	-1.28543	hsa-mir-186	406962		miRNA	miRBase:MI0000483	chr1	71533399	71533314
ENSG00000201487	0.000726853	1.9851e-06	down	59.3242	-59.3242	-5.89055	-2.67584	-2.67584	-2.67584	2.67584	3.36491	3.60339	SNORD45B	26804	ENSG00000201487	snoRNA	RFAM:RF00279	chr1	76255233	76255162
chr1.trna99	0.000221895	3.77663e-07	down	37.8505	-37.8505	-5.24224	-2.51487	-2.51487	-2.51487	2.5855	2.51487	3.08173	trna99			tRNA		chr1	149294736	149294666
chr1.trna94	0.00126763	3.86148e-06	down	14.052	-14.052	-3.8127	-1.75578	-1.75578	-1.75578	1.75578	1.96564	2.44933	trna94			tRNA		chr1	149664427	149664355
ENSG00000240384	0.000221895	3.31782e-07	down	38.0426	-38.0426	-5.24955	-2.52583	-2.52583	-2.52583	2.57454	2.52583	3.07077	TRNAG34P		ENSG00000240384	tRNA_pseudogene	RFAM:RF00005	chr1	149680280	149680210
chr1.trna91	0.000221895	3.31782e-07	down	38.0426	-38.0426	-5.24955	-2.52583	-2.52583	-2.52583	2.57454	2.52583	3.07077	trna91			tRNA		chr1	149680280	149680210
chr1.trna84	0.00126763	3.86148e-06	down	14.052	-14.052	-3.8127	-1.75578	-1.75578	-1.75578	1.75578	1.96564	2.44933	trna84			tRNA		chr1	161391954	161391883
chr1.trna37	1.1192e-11	3.52688e-15	down	73.3671	-73.3671	-6.19706	-3.09535	-3.11259	-3.09719	3.09535	3.09535	3.09535	trna37			tRNA		chr1	161420537	161420467
chr1.trna39	1.1192e-11	3.52688e-15	down	73.3671	-73.3671	-6.19706	-3.09535	-3.11259	-3.09719	3.09535	3.09535	3.09535	trna39			tRNA		chr1	161427968	161427898
chr1.trna41	1.1192e-11	3.52688e-15	down	73.3671	-73.3671	-6.19706	-3.09535	-3.11259	-3.09719	3.09535	3.09535	3.09535	trna41			tRNA		chr1	161435328	161435258
MI0000289	0.0347032	0.000285877	up	2.90825	2.90825	1.54015	0.538613	0.754244	0.592952	-1.08714	-1.10889	-0.538613	hsa-mir-181a-1	406995	ENSG00000207759	miRNA	miRBase:MI0000289	chr1	198828282	198828173
chr1.trna59	9.65052e-07	8.10968e-10	down	118.76	-118.76	-6.8919	-3.37856	-3.37856	-3.37856	3.37856	3.54758	3.61391	trna59			tRNA		chr1	249168518	249168447
ENSG00000240638	0.000547863	1.32362e-06	down	5.35035	-5.35035	-2.41963	-1.1169	-1.1169	-1.1169	1.1169	1.30937	1.48194	TRNAG32P		ENSG00000240638	tRNA_pseudogene	RFAM:RF00005	chr2	11691898	11691827
chr2.trna1	0.000547863	1.32362e-06	down	5.35035	-5.35035	-2.41963	-1.1169	-1.1169	-1.1169	1.1169	1.30937	1.48194	trna1			tRNA		chr2	11691898	11691827
ENSG00000242746	0.00265923	9.49725e-06	up	19.0195	19.0195	4.24941	1.99812	2.06272	1.90637	-1.90637	-2.79023	-2.08441	AC073043.1		ENSG00000242746	scRNA_pseudogene		chr2	200648134	200648064
ENSG00000252759	0.003995	1.72054e-05	up	3.65976	3.65976	1.87175	1.01932	0.776922	1.18516	-0.776922	-0.854679	-1.00224	Y_RNA		ENSG00000252759	scRNA	RFAM:RF00019	chr2	201727970	201727875
ENSG00000207088	0.0331173	0.000259129	down	5.42781	-5.42781	-2.44037	-0.958238	-0.958238	-0.958238	0.958238	1.46803	2.02013	SNORA7B	677797	ENSG00000207088	snoRNA	RFAM:RF00409	chr3	129116191	129116053
MI0000438	0.0183815	0.000119712	up	46.9421	46.9421	5.55281	2.73624	2.6744	2.32188	-4.1346	-2.32188	-2.46943	hsa-mir-15b	406949		miRNA	miRBase:MI0000438	chr3	160122473	160122376
MI0000115	3.53303e-05	3.71117e-08	up	7.01111	7.01111	2.80964	1.35841	1.35841	1.35841	-1.35841	-1.56497	-1.43032	hsa-mir-16-2	406951		miRNA	miRBase:MI0000115	chr3	160122613	160122533
MI0000459	0.035472	0.000312988	up	11.7257	11.7257	3.55161	1.26826	2.1449	1.32755	-1.26826	-2.51076	-2.13509	hsa-mir-143	406935	ENSG00000208035	miRNA	miRBase:MI0000459	chr5	148808586	148808481
MI0000109	0.0130407	7.671e-05	up	3.91095	3.91095	1.96752	0.988217	0.727054	1.20847	-1.14312	-0.727054	-1.10865	hsa-mir-103a-1	406895		miRNA	miRBase:MI0000109	chr5	167987978	167987901
MI0000802	0.0140912	8.73298e-05	up	4.46767	4.46767	2.15952	1.26985	1.35304	0.779638	-1.13521	-0.779638	-1.1612	hsa-mir-340	442908		miRNA	miRBase:MI0000802	chr5	179442397	179442303
chr6.trna77	9.65052e-07	8.10968e-10	down	118.76	-118.76	-6.8919	-3.37856	-3.37856	-3.37856	3.37856	3.54758	3.61391	trna77			tRNA		chr6	28950047	28949976
ENSG00000201754	0.0261135	0.000189268	up	3.41097	3.41097	1.77018	0.834081	0.652968	1.08457	-1.2238	-0.862168	-0.652968	SNORD52	26797	ENSG00000201754	snoRNA	RFAM:RF00276	chr6	31804919	31804853
ENSG00000221500	0.000221895	3.95489e-07	down	9.19567	-9.19567	-3.20095	-1.51582	-1.7573	-1.5262	1.75398	1.53373	1.51582	SNORD100	594838	ENSG00000221500	snoRNA	RFAM:RF00609	chr6	133138016	133137941
ENSG00000239904	0.00252317	8.74627e-06	down	3.17822	-3.17822	-1.66822	-0.73739	-0.73739	-0.73739	0.73739	1.10133	0.953772	TRNAE33P		ENSG00000239904	tRNA_pseudogene		chr6	163210082	163210014
chr6.trna85	0.00252317	8.74627e-06	down	3.17822	-3.17822	-1.66822	-0.73739	-0.73739	-0.73739	0.73739	1.10133	0.953772	trna85			tRNA		chr6	163210082	163210014
ENSG00000221740	0.0214813	0.000148925	down	3.09303	-3.09303	-1.62902	-1.13101	-0.590347	-1.02257	0.858296	0.694491	0.590348	SNORD93	692210	ENSG00000221740	snoRNA	RFAM:RF00606	chr7	22896305	22896232
MI0000253	0.00609661	2.68968e-05	up	4.91326	4.91326	2.29668	1.26975	0.905182	1.42874	-0.905182	-1.20729	-1.17389	hsa-mir-148a	406940	ENSG00000199085	miRNA	miRBase:MI0000253	chr7	25989606	25989539
MI0015999	0.035472	0.000309492	down	7.47172	-7.47172	-2.90144	-1.07455	-1.07455	-1.07455	2.27123	2.13491	1.07455	hsa-mir-3609	100500819		miRNA	miRBase:MI0015999	chr7	98479352	98479273
MI0000082	0.0118447	6.4698e-05	up	6.79829	6.79829	2.76517	1.79898	1.04873	1.4433	-1.04873	-1.42197	-1.53381	hsa-mir-25	407014		miRNA	miRBase:MI0000082	chr7	99691266	99691183
MI0000095	0.00728779	3.44486e-05	up	18.7281	18.7281	4.22713	2.93335	2.59349	1.75487	-1.75487	-1.87503	-1.76977	hsa-mir-93	407050		miRNA	miRBase:MI0000095	chr7	99691470	99691391
MI0000734	0.0347032	0.000287978	up	114.362	114.362	6.83747	4.63333	4.63333	2.33529	-2.33529	-2.78704	-3.78812	hsa-mir-106b	406900		miRNA	miRBase:MI0000734	chr7	99691697	99691616
MI0000273	0.0347532	0.000292044	up	6.46129	6.46129	2.69182	1.69951	2.09198	0.969988	-1.02095	-1.32306	-0.969987	hsa-mir-183	406959	ENSG00000207691	miRNA	miRBase:MI0000273	chr7	129414854	129414745
MI0000816	0.000420455	9.27475e-07	up	3.47213	3.47213	1.79582	0.854829	0.882136	1.08601	-0.854829	-0.854829	-0.854829	hsa-mir-335	442904		miRNA	miRBase:MI0000816	chr7	130136045	130135952
uc022aol.1	0.000558068	1.4069e-06	down	17.4827	-17.4827	-4.12786	-1.85669	-2.08191	-2.02342	1.85669	2.44166	2.12321	piR-35549			piRNA	DQ597485	chr7	145694512	145694483
MI0000542	0.00315818	1.26062e-05	up	5.16035	5.16035	2.36747	1.16958	1.07029	0.99792	-0.99792	-1.51963	-1.34706	hsa-mir-320a	407037	ENSG00000208037	miRNA	miRBase:MI0000542	chr8	22102556	22102475
uc011ley.2	0.0292248	0.000217958	down	12.5256	-12.5256	-3.6468	-1.26668	-2.55208	-2.4936	1.63114	1.26668	1.73024	piR-51809			piRNA	DQ584699	chr8	68497734	68497703
MI0000255	0.0130407	7.4481e-05	up	4.37591	4.37591	2.12958	0.941512	0.965679	0.941512	-1.00585	-1.59269	-0.941512	hsa-mir-30d	407033	ENSG00000199153	miRNA	miRBase:MI0000255	chr8	135817188	135817119
MI0000809	0.0331173	0.000260903	up	4.83936	4.83936	2.27482	1.17031	0.757568	1.25736	-1.30343	-0.757568	-1.57821	hsa-mir-151a	442893		miRNA	miRBase:MI0000809	chr8	141742752	141742663
MI0000739	0.00832818	4.28657e-05	up	16.7208	16.7208	4.06357	2.20477	2.20477	1.54513	-2.21485	-2.47605	-1.54513	hsa-mir-101-2	406894		miRNA	miRBase:MI0000739	chr9	4850375	4850297
ENSG00000200141	0.0130407	7.31448e-05	up	3.86255	3.86255	1.94955	1.05803	0.735521	0.980453	-1.29664	-1.0425	-0.735522	Y_RNA		ENSG00000200141	scRNA	RFAM:RF00019	chr9	34194905	34194810
MI0000065	0.00611783	2.82757e-05	up	13.2282	13.2282	3.72554	1.93125	1.96259	1.51745	-1.83628	-2.4116	-1.51745	hsa-let-7d	406886	ENSG00000199133	miRNA	miRBase:MI0000065|RFAM:RF00027	chr9	96941202	96941116
ENSG00000201938	0.000221895	4.42857e-07	up	2.54727	2.54727	1.34895	0.747848	0.615819	0.756053	-0.654447	-0.615819	-0.656865	Y_RNA		ENSG00000201938	scRNA	RFAM:RF00019	chr9	98865456	98865361
MI0000090	0.0482213	0.000466004	up	5.48824	5.48824	2.45634	1.31477	0.749304	1.54915	-1.42362	-1.58289	-0.749303	hsa-mir-32	407036		miRNA	miRBase:MI0000090	chr9	111808578	111808509
MI0000269	0.0232642	0.000166173	up	2.89548	2.89548	1.5338	0.567471	0.739272	0.588878	-1.05828	-1.08003	-0.567471	hsa-mir-181a-2	406954	ENSG00000207595	miRNA	miRBase:MI0000269|RFAM:RF00076	chr9	127454830	127454721
ENSG00000235284	0.0130491	7.81302e-05	up	13.4834	13.4834	3.75312	1.85411	1.50562	2.35985	-2.3868	-1.64735	-1.50562	SNORD62A	26786|692093	ENSG00000235284	snoRNA	RFAM:RF00153	chr9	134361137	134361052
MI0000471	0.00611783	2.7766e-05	up	2.72112	2.72112	1.4442	0.807169	0.586269	0.735659	-0.586269	-0.705394	-0.911845	hsa-mir-126	406913		miRNA	miRBase:MI0000471	chr9	139565138	139565054
ENSG00000199200	0.0409813	0.000377692	up	4.0749	4.0749	2.02677	0.941179	0.661252	1.33875	-1.25825	-1.21962	-0.661252	Y_RNA		ENSG00000199200	scRNA	RFAM:RF00019	chr10	34491002	34490908
MI0000114	0.003995	1.69885e-05	up	4.42789	4.42789	2.14662	1.11478	0.899784	1.11478	-1.04483	-0.899784	-1.3659	hsa-mir-107	406901		miRNA	miRBase:MI0000114	chr10	91352584	91352504
ENSG00000202487	0.0347032	0.000281256	up	5.96591	5.96591	2.57674	0.830397	1.51458	1.66725	-0.830397	-1.40819	-1.47942	Y_RNA		ENSG00000202487	scRNA	RFAM:RF00019	chr10	128609472	128609376
ENSG00000239823	0.000585153	1.53664e-06	up	4.45753	4.45753	2.15624	0.954234	1.24431	1.20249	-1.0563	-0.954233	-1.05715	AC016884.1		ENSG00000239823	scRNA_pseudogene		chr11	13347835	13347760
MI0000448	0.0140912	8.67858e-05	up	18.9669	18.9669	4.24541	2.11416	2.39569	1.64375	-1.64375	-2.88624	-2.05265	hsa-mir-130a	406919	ENSG00000208009	miRNA	miRBase:MI0000448	chr11	57408759	57408671
MI0000234	0.0320996	0.000246142	up	5.29467	5.29467	2.40454	1.01262	1.09243	0.857629	-1.55824	-1.83508	-0.857629	hsa-mir-192	406967	ENSG00000207648	miRNA	miRBase:MI0000234	chr11	64658718	64658609
MI0000750	0.0453065	0.000428318	up	2.07169	2.07169	1.05081	0.582698	0.340623	0.458538	-0.659377	-0.770566	-0.340623	hsa-mir-26a-2	407016		miRNA	miRBase:MI0000750	chr12	58218475	58218392
MI0000434	0.0214813	0.000148754	up	5.09477	5.09477	2.34902	1.08795	1.42781	0.872813	-1.59164	-1.19403	-0.872813	hsa-let-7i	406891	ENSG00000199179	miRNA	miRBase:MI0000434	chr12	62997549	62997466
chr12.trna6	0.0110573	5.92357e-05	up	16.6853	16.6853	4.06051	3.02639	2.24113	1.7285	-1.7285	-1.7285	-1.7285	trna6			tRNA		chr12	98898101	98898030
MI0000070	4.70532e-05	5.43682e-08	up	7.38142	7.38142	2.8839	1.38101	1.38101	1.38101	-1.38101	-1.612	-1.51565	hsa-mir-16-1	406950	ENSG00000208006	miRNA	miRBase:MI0000070	chr13	50623197	50623109
MI0000069	0.000221895	4.40557e-07	up	11.2398	11.2398	3.49055	1.8723	1.8723	1.61023	-1.87674	-1.62984	-1.61023	hsa-mir-15a	406948	ENSG00000231607	miRNA	miRBase:MI0000069	chr13	50623337	50623255
MI0000071	0.0391574	0.000349619	up	13.0551	13.0551	3.70655	2.61608	2.43823	1.24978	-1.4824	-2.08337	-1.24978	hsa-mir-17	406952	ENSG00000215417	miRNA	miRBase:MI0000071|RFAM:RF00051	chr13	92002942	92002859
MI0000073	0.035472	0.000310313	up	5.80582	5.80582	2.5375	1.81369	1.24647	0.924354	-1.60671	-1.09692	-0.924354	hsa-mir-19a	406979	ENSG00000215417	miRNA	miRBase:MI0000073	chr13	92003226	92003145
MI0000076	0.0351573	0.000299133	up	15.4911	15.4911	3.95336	2.85348	2.90181	1.37819	-1.59457	-1.75385	-1.37819	hsa-mir-20a	406982	ENSG00000215417	miRNA	miRBase:MI0000076	chr13	92003389	92003319
MI0000074	0.0487844	0.000476571	up	11.2471	11.2471	3.49148	2.31187	2.11326	1.11171	-2.25413	-1.11171	-1.57177	hsa-mir-19b-1	406980	ENSG00000215417	miRNA	miRBase:MI0000074	chr13	92003532	92003446
MI0000093	0.00805105	3.97478e-05	up	6.45893	6.45893	2.6913	1.47621	1.47621	1.02245	-1.58821	-1.48834	-1.02245	hsa-mir-92a-1	407048	ENSG00000215417	miRNA	miRBase:MI0000093	chr13	92003645	92003568
MI0002468	0.00915884	4.81031e-05	up	2.42561	2.42561	1.27835	0.487913	0.767336	0.767336	-0.714962	-0.609579	-0.487913	hsa-mir-484	619553	ENSG00000272213	miRNA	miRBase:MI0002468	chr16	15737229	15737151
chr16.trna18	0.000236115	4.96041e-07	down	35.5032	-35.5032	-5.14988	-2.33116	-2.55637	-2.55637	2.85302	2.82156	2.33116	trna18			tRNA		chr16	70822667	70822597
MI0000078	0.044433	0.000415392	up	4.24896	4.24896	2.08711	1.00667	0.771169	1.48117	-0.831458	-1.3997	-0.771168	hsa-mir-22	407004	ENSG00000186594	miRNA	miRBase:MI0000078	chr17	1617281	1617197
ENSG00000238649	0.00289332	1.09411e-05	up	64.3615	64.3615	6.00813	2.65329	2.88316	3.20434	-2.65329	-2.81257	-3.81773	SNORD42A	26809	ENSG00000238649	snoRNA	RFAM:RF00150	chr17	27050510	27050447
MI0001445	0.00746464	3.60686e-05	up	22.0485	22.0485	4.46261	1.86967	1.85176	2.49649	-2.39351	-2.92463	-1.85176	hsa-mir-423	494335		miRNA	miRBase:MI0001445	chr17	28444190	28444097
ENSG00000200127	0.00165502	5.21539e-06	up	5.89428	5.89428	2.55931	1.09834	1.25507	1.48652	-1.33096	-1.40871	-1.09834	Y_RNA		ENSG00000200127	scRNA	RFAM:RF00019	chr17	41150024	41149933
MI0003820	0.0274313	0.000201701	up	5.80427	5.80427	2.53712	1.93829	1.37283	0.959366	-1.31551	-0.959366	-1.06598	hsa-mir-454	768216		miRNA	miRBase:MI0003820	chr17	57215233	57215119
MI0000077	0.0489538	0.000483367	up	2.56967	2.56967	1.36158	0.608558	0.72169	0.452241	-1.07007	-0.779957	-0.452241	hsa-mir-21	406991	ENSG00000199004	miRNA	miRBase:MI0000077	chr17	57918698	57918627
chr19.trna13	1.73195e-05	1.63734e-08	down	245.507	-245.507	-7.93962	-3.87129	-3.87129	-3.87129	3.98097	3.87129	4.35271	trna13			tRNA		chr19	4724719	4724647
MI0000079	0.0409813	0.000378819	up	10.1839	10.1839	3.34822	2.22551	2.67196	1.1801	-1.53567	-1.1801	-1.25133	hsa-mir-23a	407010	ENSG00000207980	miRNA	miRBase:MI0000079	chr19	13947473	13947401
ENSG00000243560	0.0232642	0.000164727	down	6.58871	-6.58871	-2.72	-1.0829	-1.0829	-1.0829	1.66842	1.0829	2.15995	AC093503.1		ENSG00000243560	scRNA_pseudogene	RFAM:RF00017	chr19	47192325	47192054
MI0000479	0.033559	0.000267908	down	28.6912	-28.6912	-4.84254	-3.47629	-2.56324	-1.76066	1.76066	2.0196	2.94716	hsa-mir-150	406942	ENSG00000207782	miRNA	miRBase:MI0000479	chr19	50004125	50004042
ENSG00000251806	0.0130407	7.56314e-05	up	7.43207	7.43207	2.89376	1.33735	1.24948	1.51406	-1.26078	-1.24948	-2.07012	SNORD119	100113378	ENSG00000251806	snoRNA	RFAM:RF00570	chr20	2443683	2443608
ENSG00000226572	0.0214813	0.000147341	down	2.29988	-2.29988	-1.20156	-0.466035	-0.568019	-0.8825	0.619159	0.602926	0.466035	SNORD57	26792	ENSG00000226572	snoRNA	RFAM:RF00274	chr20	2637656	2637585
MI0000108	0.00273244	1.00457e-05	up	4.12149	4.12149	2.04317	1.18081	0.845448	1.22774	-1.0073	-0.845448	-1.02275	hsa-mir-103a-2	406896		miRNA	miRBase:MI0000108	chr20	3898218	3898141
chr21.trna2	1.90954e-09	1.20349e-12	down	101.923	-101.923	-6.67134	-3.38481	-3.32372	-3.33432	3.32372	3.32372	3.32372	trna2			tRNA		chr21	18827177	18827107
ENSG00000263764	0.0210881	0.000139554	up	38.6066	38.6066	5.27078	2.43311	2.32897	2.27249	-4.08522	-2.27249	-2.42005	SNORD43	26807	ENSG00000263764	snoRNA	RFAM:RF00221	chr22	39715118	39715055
ENSG00000199515	0.00355924	1.45809e-05	up	6.44477	6.44477	2.68813	1.38601	1.11355	1.68117	-1.34617	-1.42393	-1.11355	Y_RNA		ENSG00000199515	scRNA	RFAM:RF00019	chr22	41461650	41461558
MI0003205	0.00832818	4.24107e-05	up	5.74783	5.74783	2.52302	1.47199	1.02658	1.16448	-1.02657	-1.62755	-1.25189	hsa-mir-532	693124		miRNA	miRBase:MI0003205	chrX	49767844	49767754
MI0000782	0.000221895	4.2329e-07	up	19.2045	19.2045	4.26337	2.17533	2.17354	1.92603	-2.2816	-1.92603	-2.30759	hsa-mir-374a	442919	ENSG00000199168	miRNA	miRBase:MI0000782	chrX	73507192	73507121
ENSG00000200422	0.0146416	9.38172e-05	down	9.11339	-9.11339	-3.18799	-1.29942	-1.29942	-1.29942	1.94429	2.42201	1.29942	SNORD45		ENSG00000200422	snoRNA	RFAM:RF00279	chrX	86401807	86401736
ENSG00000206622	0.0320996	0.000242804	up	6.06376	6.06376	2.60021	1.33738	1.06768	2.14056	-1.06768	-1.09367	-1.09367	SNORA69	26779	ENSG00000206622	snoRNA	RFAM:RF00265	chrX	118921447	118921316
MI0000075	0.0482213	0.000463055	up	11.9669	11.9669	3.58097	2.11311	1.89938	1.13855	-2.56784	-1.13854	-1.88548	hsa-mir-19b-2	406981	ENSG00000207812	miRNA	miRBase:MI0000075	chrX	133303796	133303701
