# Supplementary material for: Small RNA Profiling in an HTLV-1-Infected Patient with Acute Adult T-Cell Leukemia-Lymphoma at Diagnosis and after Maintenance Therapy: A Case Study
Source: Int J Mol Sci. 2023 Jun 26;24(13):10643. doi: 10.3390/ijms241310643 (PMC10342019; doi:10.3390/ijms241310643)
Supplement: Supplementary file 1 [file ijms-24-10643-s001.zip › supplementary Table S1-S5/Table S2.xlsx]

## Sheet: Table S2
Table S2. List of 62 novel sRNAs significantly differentially expressed in triplicate sample after maintenance therapy (J2) compared with sample before therapy (J1)
Gene ID	p (Corr)	p	Regulation	FC (abs)	FC	Log FC	J2_1(normalized)	J2_2(normalized)	J2_3(normalized)	J1_1(normalized)	J1_2(normalized)	J1_3(normalized)	Gene Type	Chromosome	End	Start	Strand
NEWGENE61	9.93893e-06	6.04978e-07	down	7.39229	-7.39229	-2.88602	-1.4049	-1.4049	-1.34642	1.34642	1.4518	1.70362	snoRNA	chr1	566312	566234	-
NEWGENE62	1.98744e-05	1.40821e-06	down	33.1349	-33.1349	-5.05028	-2.30243	-2.30243	-2.30243	2.96123	2.30243	2.97988	miRNA	chr1	568186	568107	-
NEWGENE3	0.000351409	7.94489e-05	down	2.66903	-2.66903	-1.41631	-0.650398	-0.567209	-0.699739	0.567209	0.737312	1.02708	Unknown	chr1	16011194	16011159	+
NEWGENE4	7.49866e-05	1.23891e-05	up	10.1429	10.1429	3.3424	1.46975	1.73763	1.70558	-2.12511	-1.51938	-1.46975	Unknown	chr1	35247516	35247471	+
NEWGENE63	0.00123155	0.000364111	up	2.95355	2.95355	1.56245	0.729092	1.16089	0.54477	-0.889978	-0.817852	-0.544769	miRNA	chr1	91852931	91852785	-
NEWGENE14	0.00990931	0.00525443	down	22.4147	-22.4147	-4.48637	-4.92781	-2.06043	-1.42692	1.88132	1.42692	1.73572	Unknown	chr1	173833583	173833548	-
NEWGENE15	7.49866e-05	1.18428e-05	down	3.51318	-3.51318	-1.81278	-0.84026	-0.982051	-0.796464	1.15231	0.870782	0.796464	Unknown	chr1	173835166	173835130	-
NEWGENE24	0.00167216	0.000574788	down	25.9275	-25.9275	-4.69641	-3.44752	-3.44752	-1.50668	1.50668	1.79407	2.38678	Unknown	chr1	229673639	229673604	+
NEWGENE25	0.00203829	0.000726695	up	4.79458	4.79458	2.26141	0.846429	0.70695	1.16678	-0.706951	-1.62525	-1.73186	Unknown	chr1	234870518	234870483	-
NEWGENE6	4.99407e-05	5.95921e-06	down	25.9426	-25.9426	-4.69725	-2.46785	-3.06909	-2.12633	2.14289	2.12633	2.15926	Unknown	chr2	60469764	60469729	+
NEWGENE9	0.00117463	0.00032878	down	38.0142	-38.0142	-5.24847	-2.98346	-1.75464	-2.19048	3.53109	3.53109	1.75464	Unknown	chr2	98261833	98261793	+
NEWGENE13	5.37706e-14	4.6757e-16	up	3.68513	3.68513	1.88172	0.940858	0.940858	0.940858	-0.940858	-0.940858	-0.940858	Unknown	chr2	128556572	128556537	-
NEWGENE69	0.00161613	0.000505919	down	2.09228	-2.09228	-1.06508	-0.378762	-0.890074	-0.577374	0.513322	0.456932	0.378762	miRNA	chr2	133012803	133012717	-
NEWGENE26	0.00564483	0.00255244	up	3.78574	3.78574	1.92058	1.313	0.595085	0.818152	-0.595085	-1.66727	-0.773128	Unknown	chr2	133038141	133038105	-
NEWGENE70	5.75625e-05	7.91066e-06	up	18.4413	18.4413	4.20487	1.83279	2.09446	2.11213	-2.08232	-2.66012	-1.83279	miRNA	chr2	230045623	230045559	-
NEWGENE76	0.00238169	0.000869836	down	2.26249	-2.26249	-1.17791	-0.736782	-0.723392	-0.343344	0.829565	0.343343	0.557303	snoRNA	chr3	128670367	128670309	-
NEWGENE11	5.47933e-08	9.52927e-10	down	46.8669	-46.8669	-5.5505	-2.78049	-2.78049	-2.72201	2.72201	2.74829	2.89821	Unknown	chr4	42424060	42424025	-
NEWGENE72	5.75625e-05	8.00869e-06	up	4.76806	4.76806	2.2534	1.01925	0.99111	1.1802	-1.42709	-0.99111	-1.15145	miRNA	chr4	70296749	70296602	-
NEWGENE16	4.27776e-06	1.8599e-07	down	33.2769	-33.2769	-5.05645	-2.38078	-2.38078	-2.38078	2.38078	2.7791	2.86715	Unknown	chr4	101689760	101689725	+
NEWGENE17	0.000645437	0.000161199	down	14.1975	-14.1975	-3.82756	-1.90704	-2.38988	-1.4606	1.68034	2.58423	1.4606	Unknown	chr4	120955816	120955781	+
NEWGENE74	0.00554503	0.00241088	down	2.36434	-2.36434	-1.24144	-0.921022	-0.656195	-0.299611	0.905106	0.299611	0.642765	snoRNA	chr4	150224460	150224407	+
NEWGENE20	0.00109305	0.000294647	down	79.2132	-79.2132	-6.30767	-4.22436	-5.08332	-2.34155	2.34155	2.34155	2.59068	Unknown	chr5	74063464	74063422	-
NEWGENE27	9.28853e-06	4.84619e-07	down	41.0289	-41.0289	-5.35857	-2.57994	-2.57994	-2.57994	3.16153	2.57994	2.59444	Unknown	chr5	110287411	110287376	-
NEWGENE29	0.00167216	0.000573043	down	6.06827	-6.06827	-2.60129	-0.770608	-1.65366	-1.49865	1.41754	1.69279	0.770608	Unknown	chr6	52172344	52172309	+
NEWGENE30	0.000645437	0.000162762	up	5.05337	5.05337	2.33724	1.11447	0.835009	1.03616	-0.835009	-1.60148	-1.5896	Unknown	chr6	71998921	71998880	+
NEWGENE31	0.00456329	0.001865	down	9.81281	-9.81281	-3.29467	-3.13803	-2.26002	-1.00301	1.00301	1.09753	1.38239	Unknown	chr6	80451679	80451638	+
NEWGENE79	0.00131819	0.000401189	down	2.43948	-2.43948	-1.28658	-0.641197	-0.641197	-0.515344	1.0313	0.515344	0.515344	snoRNA	chr7	54120668	54120613	-
NEWGENE33	4.99407e-05	5.69527e-06	down	11.5513	-11.5513	-3.52998	-1.49407	-2.07283	-1.93521	1.72957	1.86421	1.49407	Unknown	chr7	90859793	90859756	+
NEWGENE36	0.00443532	0.00169699	down	19.4788	-19.4788	-4.28383	-3.62398	-3.62398	-1.24227	1.63968	1.24227	1.47931	Unknown	chr8	22203883	22203847	+
NEWGENE37	3.46015e-06	1.20353e-07	down	26.1808	-26.1808	-4.71044	-2.23748	-2.23748	-2.23748	2.23748	2.6774	2.50399	Unknown	chr8	114713819	114713784	+
NEWGENE83	0.00990931	0.00525624	down	4.62891	-4.62891	-2.21067	-2.06727	-0.555516	-2.234	0.655497	0.564223	0.555516	snoRNA	chr9	79186736	79186652	+
NEWGENE85	0.00970746	0.00493575	down	2.20819	-2.20819	-1.14287	-0.69523	-0.69523	-0.30477	1.05484	0.30477	0.373767	snoRNA	chr9	98221580	98221522	+
NEWGENE84	0.00117463	0.000337069	down	2.86402	-2.86402	-1.51804	-0.699408	-0.555817	-0.577677	1.23502	0.555817	0.930384	snoRNA	chr9	98221580	98221522	-
NEWGENE35	0.000276985	5.53971e-05	up	74.7878	74.7878	6.22473	2.61584	2.96524	3.33806	-2.83222	-4.307	-2.61583	Unknown	chr10	967726	967689	+
NEWGENE86	0.00654567	0.00307362	up	6.35461	6.35461	2.6678	1.59695	1.48852	0.627625	-1.3722	-2.29049	-0.627625	miRNA	chr10	16196164	16196110	+
NEWGENE92	0.00839855	0.00408973	up	7.34546	7.34546	2.87685	0.873823	1.69645	0.814143	-1.58759	-0.814143	-2.84441	snoRNA	chr11	62621440	62621371	-
NEWGENE93	0.0386815	0.0221998	down	3.04625	-3.04625	-1.60704	-0.228075	-0.799476	-1.87925	0.515439	0.228075	1.17079	snoRNA	chr11	62622555	62622479	-
NEWGENE94	0.000314817	6.84385e-05	up	3.95154	3.95154	1.98242	0.79057	0.939508	0.865145	-1.13123	-0.790571	-1.43023	snoRNA	chr11	62622839	62622758	-
NEWGENE95	4.99407e-05	5.92693e-06	up	3.67533	3.67533	1.87787	0.939196	0.790081	0.956439	-0.790081	-1.09296	-1.06486	snoRNA	chr11	62623103	62623031	-
NEWGENE96	0.0181637	0.0101085	up	4.94825	4.94825	2.30692	0.565777	0.848124	0.657427	-0.565777	-1.48407	-2.79957	snoRNA	chr11	85195157	85195091	+
NEWGENE97	0.000116212	2.12213e-05	up	6.81698	6.81698	2.76913	1.65523	1.88875	1.17786	-1.17786	-1.20385	-1.20385	snoRNA	chr11	93764712	93764658	+
NEWGENE99	0.00448235	0.00175396	down	9.85561	-9.85561	-3.30095	-1.44246	-3.15212	-1.21128	1.21128	1.29634	1.58935	snoRNA	chr12	6433625	6433567	-
NEWGENE41	0.0120513	0.00660203	down	9.31716	-9.31716	-3.21989	-3.73319	-1.79705	-0.964428	0.964428	1.16399	1.03658	Unknown	chr12	127197576	127197539	-
NEWGENE40	9.3495e-08	2.439e-09	down	39.0582	-39.0582	-5.28755	-2.62415	-2.62415	-2.56567	2.56567	2.78524	2.69777	Unknown	chr13	89494729	89494693	+
NEWGENE42	4.99407e-05	4.4536e-06	down	62.1737	-62.1737	-5.95823	-2.52397	-3.38292	-3.32444	3.02929	3.09011	2.52397	Unknown	chr14	69007000	69006964	-
NEWGENE103	0.0096244	0.00477035	up	5.46541	5.46541	2.45033	0.406211	1.68924	1.61913	-1.6151	-1.6151	-0.406211	snoRNA	chr14	70706863	70706808	+
NEWGENE43	0.00540159	0.00230155	down	4.83445	-4.83445	-2.27335	-1.0787	-0.779191	-0.704873	1.32844	2.22398	0.704873	Unknown	chr14	96334876	96334841	+
NEWGENE45	9.15556e-05	1.59227e-05	up	35.6842	35.6842	5.15721	2.76759	2.17631	3.40412	-2.46066	-2.48665	-2.17631	Unknown	chr15	34010429	34010393	+
NEWGENE47	0.00970746	0.00498035	down	2.6754	-2.6754	-1.41976	-1.10909	-1.05283	-0.290076	0.290077	0.50829	1.0089	Unknown	chr16	33965601	33965548	+
NEWGENE109	1.98744e-05	1.55539e-06	down	114.819	-114.819	-6.84322	-4.07082	-4.00119	-3.11441	3.11441	3.11441	3.11441	miRNA	chr17	33478313	33478152	-
NEWGENE52	0.00167216	0.00058162	down	28.283	-28.283	-4.82186	-1.61755	-2.70636	-3.84462	1.97981	2.69971	1.61755	Unknown	chr17	75871760	75871724	-
NEWGENE112	4.99407e-05	6.07973e-06	up	5.85577	5.85577	2.54986	1.08791	1.20174	1.25945	-1.08791	-1.54852	-1.46405	miRNA	chr19	36066588	36066521	+
NEWGENE54	6.02755e-05	8.9103e-06	down	58.4716	-58.4716	-5.86967	-2.62079	-2.62079	-2.62079	3.91232	2.62079	3.2135	Unknown	chr19	50209720	50209684	-
NEWGENE50	0.000309702	6.46335e-05	down	12.4083	-12.4083	-3.63324	-2.49319	-1.43378	-2.26201	1.43378	1.46486	1.8121	Unknown	chr20	2218099	2218051	+
NEWGENE53	0.00316186	0.00118226	down	10.7961	-10.7961	-3.43244	-2.44323	-0.931474	-2.60996	1.58202	0.931473	1.79917	Unknown	chr20	8446180	8446145	-
NEWGENE110	0.00167216	0.000564278	up	6.58822	6.58822	2.71989	1.00056	1.27941	2.07655	-1.05553	-1.74705	-1.00056	miRNA	chr20	10620941	10620886	-
NEWGENE113	0.000460313	0.000108073	up	5.27423	5.27423	2.39896	0.905422	1.10877	1.00418	-0.905422	-1.59354	-1.67954	miRNA	chr21	9827209	9827030	+
NEWGENE114	0.00564483	0.00251821	up	9.79102	9.79102	3.29146	1.0425	2.20727	0.936866	-0.936866	-2.7891	-1.96178	miRNA	chr21	9827499	9827352	+
NEWGENE58	0.000742266	0.000193635	down	2.07784	-2.07784	-1.05509	-0.522195	-0.465812	-0.390723	0.802519	0.593283	0.390723	Unknown	chrX	13405183	13405126	-
NEWGENE115	0.00571206	0.00263252	down	2.03811	-2.03811	-1.02723	-0.438862	-0.575753	-0.29156	0.958983	0.524979	0.291559	miRNA	chrX	13405183	13405126	+
NEWGENE59	0.000217731	4.16528e-05	down	39.468	-39.468	-5.30261	-2.12071	-2.97966	-2.97966	2.12071	2.39827	3.30882	Unknown	chrX	64237866	64237831	-
NEWGENE60	0.00456329	0.00185295	down	8.69353	-8.69353	-3.11994	-2.84536	-2.3938	-0.896529	0.896529	1.17606	1.15155	Unknown	chrX	151143768	151143732	-
