# Supplementary material for: Small RNA Profiling in an HTLV-1-Infected Patient with Acute Adult T-Cell Leukemia-Lymphoma at Diagnosis and after Maintenance Therapy: A Case Study
Source: Int J Mol Sci. 2023 Jun 26;24(13):10643. doi: 10.3390/ijms241310643 (PMC10342019; doi:10.3390/ijms241310643)
Supplement: Supplementary file 1 [file ijms-24-10643-s001.zip › supplementary Table S1-S5/Table S3.xlsx]

## Sheet: Table S3
Table S3. List of 11 mature miRNAs significantly differentially expressed in triplicate sample after maintenance therapy (J2) compared with sample before therapy (J1)
Gene ID	p (Corr)	p	Regulation	FC (abs)	FC	Log FC	J2_1(normalized)	J2_2(normalized)	J2_3(normalized)	J1_1(normalized)	J1_2(normalized)	J1_3(normalized)	Accession	Entrez ID	Ensembl ID	Gene Type	DB Refs	Chromosome	End	Start	Strand
MI0000103_1	0.02934	6.30251e-05	up	2.92824	2.92824	1.55003	1.0169	1.0169	0.607346	-0.771681	-0.607346	-0.629923	hsa-miR-101-3p	406893	ENSG00000199135	miRNA	miRBase:MI0000103	chr1	65524145	65524125	-
MI0000433_2	0.011177	1.75215e-05	down	3.29463	-3.29463	-1.72012	-0.797473	-0.797473	-1.17298	0.797473	0.797473	0.797473	hsa-let-7g-5p	406890		miRNA	miRBase:MI0000433	chr3	52302373	52302352	-
MI0000438_2	0.00734655	8.81234e-06	up	7.31792	7.31792	2.87143	1.49059	1.29029	1.44109	-1.80799	-1.29029	-1.29404	hsa-miR-15b-3p	406949		miRNA	miRBase:MI0000438	chr3	160122454	160122433	+
MI0000477_1	0.0315674	8.41448e-05	down	10.8918	-10.8918	-3.44517	-2.01297	-1.38848	-2.56231	1.56999	1.38848	1.4133	hsa-miR-146a-5p	406938	ENSG00000253522	miRNA	miRBase:MI0000477	chr5	159912400	159912379	+
MI0000095_2	0.0315674	8.83535e-05	up	3.90935	3.90935	1.96693	1.25129	1.15477	0.773097	-0.773097	-0.773097	-1.17544	hsa-miR-93-5p	407050		miRNA	miRBase:MI0000095	chr7	99691460	99691438	-
MI0000734_2	0.0435699	0.000139368	up	19.5097	19.5097	4.28612	2.36233	2.36233	1.53221	-1.53221	-2.20371	-2.86556	hsa-miR-106b-5p	406900		miRNA	miRBase:MI0000734	chr7	99691686	99691666	-
MI0000739_1	0.02934	6.51341e-05	up	3.21504	3.21504	1.68484	1.04594	1.0947	0.651343	-0.902593	-0.708594	-0.651343	hsa-miR-101-3p	406894		miRNA	miRBase:MI0000739	chr9	4850365	4850345	+
MI0000069_2	0.02934	7.03878e-05	up	2.76996	2.76996	1.46987	0.606782	0.585721	0.613074	-1.01754	-0.585721	-1.00076	hsa-miR-15a-5p	406948	ENSG00000231607	miRNA	miRBase:MI0000069	chr13	50623324	50623303	-
MI0000077_1	0.0266606	4.79699e-05	down	2.06976	-2.06976	-1.04946	-0.670912	-0.496883	-0.413283	0.413283	0.577015	0.577015	hsa-miR-21-5p	406991	ENSG00000199004	miRNA	miRBase:MI0000077	chr17	57918655	57918634	+
MI0000479_2	0.00368926	1.76671e-06	down	150.58	-150.58	-7.23439	-3.83956	-3.1957	-3.83956	3.1957	3.55633	4.07632	hsa-miR-150-5p	406942	ENSG00000207782	miRNA	miRBase:MI0000479	chr19	50004110	50004089	-
MI0000298_1	0.00456602	3.65136e-06	down	4.44446	-4.44446	-2.15201	-0.927657	-1.11663	-1.21931	1.19203	1.07275	0.927657	hsa-miR-221-3p	407006	ENSG00000207870	miRNA	miRBase:MI0000298	chrX	45605630	45605608	-
