# Supplementary material for: Small RNA Profiling in an HTLV-1-Infected Patient with Acute Adult T-Cell Leukemia-Lymphoma at Diagnosis and after Maintenance Therapy: A Case Study
Source: Int J Mol Sci. 2023 Jun 26;24(13):10643. doi: 10.3390/ijms241310643 (PMC10342019; doi:10.3390/ijms241310643)
Supplement: Supplementary file 1 [file ijms-24-10643-s001.zip › supplementary Table S1-S5/Table S4.xlsx]

## Sheet: Table S4
Table S4. List of the 265 predicted genes targeted by differentially expressed miRNAs
Entrezid	Genesymbol	Description
2099	ESR1	Homo sapiens estrogen receptor 1 (ESR1), transcript variant 1,mRNA.
3815	KIT	Homo sapiens KIT proto-oncogene, receptor tyrosine kinase (KIT),transcript variant 1, mRNA.
5311	PKD2	Homo sapiens polycystin 2, transient receptor potential cationchannel (PKD2), transcript variant 1, mRNA.
6310	ATXN1	Homo sapiens ataxin 1 (ATXN1), transcript variant 1, mRNA.
1959	EGR2	Homo sapiens early growth response 2 (EGR2), transcript variant 1,mRNA.
3949	LDLR	Homo sapiens low density lipoprotein receptor (LDLR), transcriptvariant 1, mRNA.
7157	TP53	Homo sapiens tumor protein p53 (TP53), transcript variant 1, mRNA.
5638	PRRG1	Homo sapiens proline rich and Gla domain 1 (PRRG1), transcriptvariant 1, mRNA.
80223	RAB11FIP1	Homo sapiens RAB11 family interacting protein 1 (RAB11FIP1),transcript variant 3, mRNA.
65267	WNK3	Homo sapiens WNK lysine deficient protein kinase 3 (WNK3),transcript variant 2, mRNA.
55727	BTBD7	Homo sapiens BTB domain containing 7 (BTBD7), transcript variant 1,mRNA.
4087	SMAD2	Homo sapiens SMAD family member 2 (SMAD2), transcript variant 2,mRNA.
90427	BMF	Homo sapiens Bcl2 modifying factor (BMF), transcript variant 1,mRNA.
9527	GOSR1	Homo sapiens golgi SNAP receptor complex member 1 (GOSR1),transcript variant 3, mRNA.
54014	BRWD1	Homo sapiens bromodomain and WD repeat domain containing 1 (BRWD1),transcript variant 3, mRNA.
4601	MXI1	Homo sapiens MAX interactor 1, dimerization protein (MXI1),transcript variant 3, mRNA.
340485	ACER2	Homo sapiens alkaline ceramidase 2 (ACER2), mRNA.
285704	RGMB	Homo sapiens repulsive guidance molecule BMP co-receptor b (RGMB),transcript variant 2, mRNA.
84295	PHF6	Homo sapiens PHD finger protein 6 (PHF6), transcript variant 1,mRNA.
122525	C14orf28	Homo sapiens chromosome 14 open reading frame 28 (C14orf28), mRNA.
9467	SH3BP5	Homo sapiens SH3 domain binding protein 5 (SH3BP5), transcriptvariant 2, mRNA.
390980	ZNF805	Homo sapiens zinc finger protein 805 (ZNF805), transcript variant1, mRNA.
554251	FBXO48	Homo sapiens F-box protein 48 (FBXO48), transcript variant 1, mRNA.
7048	TGFBR2	Homo sapiens transforming growth factor beta receptor 2 (TGFBR2),transcript variant 1, mRNA.
7422	VEGFA	Homo sapiens vascular endothelial growth factor A (VEGFA),transcript variant 1, mRNA.
81565	NDEL1	Homo sapiens nudE neurodevelopment protein 1 like 1 (NDEL1),transcript variant 1, mRNA.
387263	C6orf120	Homo sapiens chromosome 6 open reading frame 120 (C6orf120),transcript variant 1, mRNA.
864	RUNX3	Homo sapiens RUNX family transcription factor 3 (RUNX3), transcriptvariant 1, mRNA.
23543	RBFOX2	Homo sapiens RNA binding fox-1 homolog 2 (RBFOX2), transcriptvariant 1, mRNA.
399665	FAM102A	Homo sapiens family with sequence similarity 102 member A(FAM102A), transcript variant 1, mRNA.
9559	VPS26A	Homo sapiens VPS26, retromer complex component A (VPS26A),transcript variant 2, mRNA.
221937	FOXK1	Homo sapiens forkhead box K1 (FOXK1), mRNA.
79183	TTPAL	Homo sapiens alpha tocopherol transfer protein like (TTPAL),transcript variant 2, mRNA.
55500	ETNK1	Homo sapiens ethanolamine kinase 1 (ETNK1), transcript variant 2,mRNA.
53344	CHIC1	Homo sapiens cysteine rich hydrophobic domain 1 (CHIC1), transcriptvariant 1, mRNA.
23089	PEG10	Homo sapiens paternally expressed 10 (PEG10), transcript variant 1,mRNA.
5789	PTPRD	Homo sapiens protein tyrosine phosphatase receptor type D (PTPRD),transcript variant 5, mRNA.
91452	ACBD5	Homo sapiens acyl-CoA binding domain containing 5 (ACBD5),transcript variant 2, mRNA.
2066	ERBB4	Homo sapiens erb-b2 receptor tyrosine kinase 4 (ERBB4), transcriptvariant JM-a/CVT-2, mRNA.
79065	ATG9A	Homo sapiens autophagy related 9A (ATG9A), transcript variant 1,mRNA.
57189	DENND11	Homo sapiens DENN domain containing 11 (DENND11), mRNA.
1875	E2F5	Homo sapiens E2F transcription factor 5 (E2F5), transcript variant2, mRNA.
6925	TCF4	Homo sapiens transcription factor 4 (TCF4), transcript variant 1,mRNA.
91768	CABLES1	Homo sapiens Cdk5 and Abl enzyme substrate 1 (CABLES1), transcriptvariant 2, mRNA.
65986	ZBTB10	Homo sapiens zinc finger and BTB domain containing 10 (ZBTB10),transcript variant 1, mRNA.
4204	MECP2	Homo sapiens methyl-CpG binding protein 2 (MECP2), transcriptvariant 2, mRNA.
2665	GDI2	Homo sapiens GDP dissociation inhibitor 2 (GDI2), transcriptvariant 2, mRNA.
5537	PPP6C	Homo sapiens protein phosphatase 6 catalytic subunit (PPP6C),transcript variant 1, mRNA.
29127	RACGAP1	Homo sapiens Rac GTPase activating protein 1 (RACGAP1), transcriptvariant 2, mRNA.
4313	MMP2	Homo sapiens matrix metallopeptidase 2 (MMP2), transcript variant2, mRNA.
55275	VPS53	Homo sapiens VPS53 subunit of GARP complex (VPS53), transcriptvariant 1, mRNA.
9583	ENTPD4	Homo sapiens ectonucleoside triphosphate diphosphohydrolase 4(ENTPD4), transcript variant 2, mRNA.
10413	YAP1	Homo sapiens Yes1 associated transcriptional regulator (YAP1),transcript variant 1, mRNA.
4602	MYB	Homo sapiens MYB proto-oncogene, transcription factor (MYB),transcript variant 3, mRNA.
6304	SATB1	Homo sapiens SATB homeobox 1 (SATB1), transcript variant 2, mRNA.
9922	IQSEC1	Homo sapiens IQ motif and Sec7 domain ArfGEF 1 (IQSEC1), transcriptvariant 1, mRNA.
55573	CDV3	Homo sapiens CDV3 homolog (CDV3), transcript variant 1, mRNA.
4774	NFIA	Homo sapiens nuclear factor I A (NFIA), transcript variant 1, mRNA.
79618	HMBOX1	Homo sapiens homeobox containing 1 (HMBOX1), transcript variant 2,mRNA.
94241	TP53INP1	Homo sapiens tumor protein p53 inducible nuclear protein 1(TP53INP1), transcript variant 2, mRNA.
27	ABL2	Homo sapiens ABL proto-oncogene 2, non-receptor tyrosine kinase(ABL2), transcript variant d, mRNA.
23219	FBXO28	Homo sapiens F-box protein 28 (FBXO28), transcript variant 2, mRNA.
552889	ATXN7L3B	Homo sapiens ataxin 7 like 3B (ATXN7L3B), mRNA.
151195	CCNYL1	Homo sapiens cyclin Y like 1 (CCNYL1), transcript variant 1, mRNA.
9988	DMTF1	Homo sapiens cyclin D binding myb like transcription factor 1(DMTF1), transcript variant 3, mRNA.
7465	WEE1	Homo sapiens WEE1 G2 checkpoint kinase (WEE1), transcript variant2, mRNA.
148867	SLC30A7	Homo sapiens solute carrier family 30 member 7 (SLC30A7),transcript variant 2, mRNA.
23608	MKRN1	Homo sapiens makorin ring finger protein 1 (MKRN1), transcriptvariant 2, mRNA.
7026	NR2F2	Homo sapiens nuclear receptor subfamily 2 group F member 2 (NR2F2),transcript variant 2, mRNA.
1021	CDK6	Homo sapiens cyclin dependent kinase 6 (CDK6), transcript variant2, mRNA.
5357	PLS1	Homo sapiens plastin 1 (PLS1), transcript variant 1, mRNA.
22834	ZNF652	Homo sapiens zinc finger protein 652 (ZNF652), transcript variant1, mRNA.
641455	POTEM	Homo sapiens POTE ankyrin domain family member M (POTEM), mRNA.
3925	STMN1	Homo sapiens stathmin 1 (STMN1), transcript variant 4, mRNA.
80821	DDHD1	Homo sapiens DDHD domain containing 1 (DDHD1), transcript variant2, mRNA.
10642	IGF2BP1	Homo sapiens insulin like growth factor 2 mRNA binding protein 1(IGF2BP1), transcript variant 2, mRNA.
651746	ANKRD33B	Homo sapiens ankyrin repeat domain 33B (ANKRD33B), mRNA.
730094	MOSMO	Homo sapiens modulator of smoothened (MOSMO), mRNA.
323	APBB2	Homo sapiens amyloid beta precursor protein binding family B member2 (APBB2), transcript variant 2, mRNA.
117178	SSX2IP	Homo sapiens SSX family member 2 interacting protein (SSX2IP),transcript variant 2, mRNA.
331	XIAP	Homo sapiens X-linked inhibitor of apoptosis (XIAP), transcriptvariant 1, mRNA.
253559	CADM2	Homo sapiens cell adhesion molecule 2 (CADM2), transcript variant1, mRNA.
55206	SBNO1	Homo sapiens strawberry notch homolog 1 (SBNO1), transcript variant1, mRNA.
79735	TBC1D17	Homo sapiens TBC1 domain family member 17 (TBC1D17), transcriptvariant 2, mRNA.
84930	MASTL	Homo sapiens microtubule associated serine/threonine kinase like(MASTL), transcript variant 1, mRNA.
8202	NCOA3	Homo sapiens nuclear receptor coactivator 3 (NCOA3), transcriptvariant 3, mRNA.
142891	SAMD8	Homo sapiens sterile alpha motif domain containing 8 (SAMD8),transcript variant 1, mRNA.
132864	CPEB2	Homo sapiens cytoplasmic polyadenylation element binding protein 2(CPEB2), transcript variant C, mRNA.
6734	SRPRA	Homo sapiens SRP receptor subunit alpha (SRPRA), transcript variant2, mRNA.
192683	SCAMP5	Homo sapiens secretory carrier membrane protein 5 (SCAMP5),transcript variant 1, mRNA.
2332	FMR1	Homo sapiens FMRP translational regulator 1 (FMR1), transcriptvariant ISO6, mRNA.
4781	NFIB	Homo sapiens nuclear factor I B (NFIB), transcript variant 1, mRNA.
5978	REST	Homo sapiens RE1 silencing transcription factor (REST), transcriptvariant 2, mRNA.
23126	POGZ	Homo sapiens pogo transposable element derived with ZNF domain(POGZ), transcript variant 4, mRNA.
23405	DICER1	Homo sapiens dicer 1, ribonuclease III (DICER1), transcript variant3, mRNA.
7049	TGFBR3	Homo sapiens transforming growth factor beta receptor 3 (TGFBR3),transcript variant 2, mRNA.
55074	OXR1	Homo sapiens oxidation resistance 1 (OXR1), transcript variant 3,mRNA.
51277	DNAJC27	Homo sapiens DnaJ heat shock protein family (Hsp40) member C27(DNAJC27), transcript variant 2, mRNA.
22887	FOXJ3	Homo sapiens forkhead box J3 (FOXJ3), transcript variant 2, mRNA.
79660	PPP1R3B	Homo sapiens protein phosphatase 1 regulatory subunit 3B (PPP1R3B),transcript variant 1, mRNA.
83544	DNAL1	Homo sapiens dynein axonemal light chain 1 (DNAL1), transcriptvariant 2, mRNA.
4084	MXD1	Homo sapiens MAX dimerization protein 1 (MXD1), transcript variant2, mRNA.
659	BMPR2	Homo sapiens bone morphogenetic protein receptor type 2 (BMPR2),mRNA.
9354	UBE4A	Homo sapiens ubiquitination factor E4A (UBE4A), transcript variant2, mRNA.
10018	BCL2L11	Homo sapiens BCL2 like 11 (BCL2L11), transcript variant 11, mRNA.
51742	ARID4B	Homo sapiens AT-rich interaction domain 4B (ARID4B), transcriptvariant 3, mRNA.
84133	ZNRF3	Homo sapiens zinc and ring finger 3 (ZNRF3), transcript variant 1,mRNA.
11113	CIT	Homo sapiens citron rho-interacting serine/threonine kinase (CIT),transcript variant 1, mRNA.
898	CCNE1	Homo sapiens cyclin E1 (CCNE1), transcript variant 1, mRNA.
905	CCNT2	Homo sapiens cyclin T2 (CCNT2), transcript variant a, mRNA.
1871	E2F3	Homo sapiens E2F transcription factor 3 (E2F3), transcript variant2, mRNA.
1073	CFL2	Homo sapiens cofilin 2 (CFL2), transcript variant 5, mRNA.
6667	SP1	Homo sapiens Sp1 transcription factor (SP1), transcript variant 3,mRNA.
5869	RAB5B	Homo sapiens RAB5B, member RAS oncogene family (RAB5B), transcriptvariant 2, mRNA.
10802	SEC24A	Homo sapiens SEC24 homolog A, COPII coat complex component(SEC24A), transcript variant 2, mRNA.
390	RND3	Homo sapiens Rho family GTPase 3 (RND3), transcript variant 1,mRNA.
51479	ANKFY1	Homo sapiens ankyrin repeat and FYVE domain containing 1 (ANKFY1),transcript variant 3, mRNA.
6660	SOX5	Homo sapiens SRY-box transcription factor 5 (SOX5), transcriptvariant 4, mRNA.
10299	MARCHF6	Homo sapiens membrane associated ring-CH-type finger 6 (MARCHF6),transcript variant 2, mRNA.
94134	ARHGAP12	Homo sapiens Rho GTPase activating protein 12 (ARHGAP12),transcript variant 2, mRNA.
143686	SESN3	Homo sapiens sestrin 3 (SESN3), transcript variant 2, mRNA.
55432	YOD1	Homo sapiens YOD1 deubiquitinase (YOD1), transcript variant 2,mRNA.
26278	SACS	Homo sapiens sacsin molecular chaperone (SACS), transcript variant2, mRNA.
2649	NR6A1	Homo sapiens nuclear receptor subfamily 6 group A member 1 (NR6A1),transcript variant 4, mRNA.
92	ACVR2A	Homo sapiens activin A receptor type 2A (ACVR2A), transcriptvariant 1, mRNA.
10558	SPTLC1	Homo sapiens serine palmitoyltransferase long chain base subunit 1(SPTLC1), transcript variant 3, mRNA.
79791	FBXO31	Homo sapiens F-box protein 31 (FBXO31), transcript variant 2, mRNA.
51430	SUCO	Homo sapiens SUN domain containing ossification factor (SUCO),transcript variant 3, mRNA.
7227	TRPS1	Homo sapiens transcriptional repressor GATA binding 1 (TRPS1),transcript variant 2, mRNA.
1783	DYNC1LI2	Homo sapiens dynein cytoplasmic 1 light intermediate chain 2(DYNC1LI2), transcript variant 2, mRNA.
55103	RALGPS2	Homo sapiens Ral GEF with PH domain and SH3 binding motif 2(RALGPS2), transcript variant 2, mRNA.
63027	SLC22A23	Homo sapiens solute carrier family 22 member 23 (SLC22A23),transcript variant 3, mRNA.
9764	KIAA0513	Homo sapiens KIAA0513 (KIAA0513), transcript variant 1, mRNA.
115294	PCMTD1	Homo sapiens protein-L-isoaspartate (D-aspartate)O-methyltransferase domain containing 1 (PCMTD1), transcript
2045	EPHA7	Homo sapiens EPH receptor A7 (EPHA7), transcript variant 2, mRNA.
25923	ATL3	Homo sapiens atlastin GTPase 3 (ATL3), transcript variant 2, mRNA.
59084	ENPP5	Homo sapiens ectonucleotide pyrophosphatase/phosphodiesterasefamily member 5 (ENPP5), transcript variant 1, mRNA.
7182	NR2C2	Homo sapiens nuclear receptor subfamily 2 group C member 2 (NR2C2),transcript variant 2, mRNA.
3177	SLC29A2	Homo sapiens solute carrier family 29 member 2 (SLC29A2),transcript variant 1, mRNA.
56946	EMSY	Homo sapiens EMSY transcriptional repressor, BRCA2 interacting(EMSY), transcript variant 1, mRNA.
154810	AMOTL1	Homo sapiens angiomotin like 1 (AMOTL1), transcript variant 2,mRNA.
3149	HMGB3	Homo sapiens high mobility group box 3 (HMGB3), transcript variant1, mRNA.
55262	TRAPPC14	Homo sapiens trafficking protein particle complex subunit 14(TRAPPC14), transcript variant 2, mRNA.
84440	RAB11FIP4	Homo sapiens RAB11 family interacting protein 4 (RAB11FIP4),transcript variant 2, mRNA.
112399	EGLN3	Homo sapiens egl-9 family hypoxia inducible factor 3 (EGLN3),transcript variant 2, mRNA.
54813	KLHL28	Homo sapiens kelch like family member 28 (KLHL28), transcriptvariant 1, mRNA.
80012	PHC3	Homo sapiens polyhomeotic homolog 3 (PHC3), transcript variant 2,mRNA.
160518	DENND5B	Homo sapiens DENN domain containing 5B (DENND5B), transcriptvariant 2, mRNA.
2048	EPHB2	Homo sapiens EPH receptor B2 (EPHB2), transcript variant 3, mRNA.
9860	LRIG2	Homo sapiens leucine rich repeats and immunoglobulin like domains 2(LRIG2), transcript variant 2, mRNA.
84328	LZIC	Homo sapiens leucine zipper and CTNNBIP1 domain containing (LZIC),transcript variant 2, mRNA.
26523	AGO1	Homo sapiens argonaute RISC component 1 (AGO1), transcript variant1, mRNA.
23471	TRAM1	Homo sapiens translocation associated membrane protein 1 (TRAM1),transcript variant 2, mRNA.
5602	MAPK10	Homo sapiens mitogen-activated protein kinase 10 (MAPK10),transcript variant 5, mRNA.
2182	ACSL4	Homo sapiens acyl-CoA synthetase long chain family member 4(ACSL4), transcript variant 3, mRNA.
55205	ZNF532	Homo sapiens zinc finger protein 532 (ZNF532), transcript variant2, mRNA.
1655	DDX5	Homo sapiens DEAD-box helicase 5 (DDX5), transcript variant 1,mRNA.
3838	KPNA2	Homo sapiens karyopherin subunit alpha 2 (KPNA2), transcriptvariant 1, mRNA.
9926	LPGAT1	Homo sapiens lysophosphatidylglycerol acyltransferase 1 (LPGAT1),transcript variant 1, mRNA.
3716	JAK1	Homo sapiens Janus kinase 1 (JAK1), transcript variant 2, mRNA.
285172	FAM126B	Homo sapiens family with sequence similarity 126 member B(FAM126B), transcript variant 2, mRNA.
29883	CNOT7	Homo sapiens CCR4-NOT transcription complex subunit 7 (CNOT7),transcript variant 3, mRNA.
9252	RPS6KA5	Homo sapiens ribosomal protein S6 kinase A5 (RPS6KA5), transcriptvariant 3, mRNA.
124540	MSI2	Homo sapiens musashi RNA binding protein 2 (MSI2), transcriptvariant 3, mRNA.
5934	RBL2	Homo sapiens RB transcriptional corepressor like 2 (RBL2),transcript variant 2, mRNA.
23761	PISD	Homo sapiens phosphatidylserine decarboxylase (PISD), transcriptvariant 1, mRNA; nuclear gene for mitochondrial product.
3659	IRF1	Homo sapiens interferon regulatory factor 1 (IRF1), transcriptvariant 2, mRNA.
3596	IL13	Homo sapiens interleukin 13 (IL13), transcript variant 2, mRNA.
91010	FMNL3	Homo sapiens formin like 3 (FMNL3), transcript variant 3, mRNA.
10622	POLR3G	Homo sapiens RNA polymerase III subunit G (POLR3G), transcriptvariant 3, mRNA.
22848	AAK1	Homo sapiens AP2 associated kinase 1 (AAK1), transcript variant 2,mRNA.
10746	MAP3K2	Homo sapiens mitogen-activated protein kinase kinase kinase 2(MAP3K2), transcript variant 2, mRNA.
79602	ADIPOR2	Homo sapiens adiponectin receptor 2 (ADIPOR2), transcript variant1, mRNA.
28512	NKIRAS1	Homo sapiens NFKB inhibitor interacting Ras like 1 (NKIRAS1),transcript variant 2, mRNA.
10681	GNB5	Homo sapiens G protein subunit beta 5 (GNB5), transcript variant 3,mRNA.
90007	MIDN	Homo sapiens midnolin (MIDN), transcript variant 1, mRNA.
3707	ITPKB	Homo sapiens inositol-trisphosphate 3-kinase B (ITPKB), transcriptvariant 2, mRNA.
2069	EREG	Homo sapiens epiregulin (EREG), mRNA.
2005	ELK4	Homo sapiens ETS transcription factor ELK4 (ELK4), transcriptvariant a, mRNA.
2549	GAB1	Homo sapiens GRB2 associated binding protein 1 (GAB1), transcriptvariant 2, mRNA.
2800	GOLGA1	Homo sapiens golgin A1 (GOLGA1), mRNA.
3696	ITGB8	Homo sapiens integrin subunit beta 8 (ITGB8), mRNA.
5578	PRKCA	Homo sapiens protein kinase C alpha (PRKCA), mRNA.
5594	MAPK1	Homo sapiens mitogen-activated protein kinase 1 (MAPK1), transcriptvariant 1, mRNA.
5775	PTPN4	Homo sapiens protein tyrosine phosphatase non-receptor type 4(PTPN4), mRNA.
6095	RORA	Homo sapiens RAR related orphan receptor A (RORA), transcriptvariant 3, mRNA.
6659	SOX4	Homo sapiens SRY-box transcription factor 4 (SOX4), mRNA.
8850	KAT2B	Homo sapiens lysine acetyltransferase 2B (KAT2B), mRNA.
1857	DVL3	Homo sapiens dishevelled segment polarity protein 3 (DVL3), mRNA.
2909	ARHGAP35	Homo sapiens Rho GTPase activating protein 35 (ARHGAP35), mRNA.
6197	RPS6KA3	Homo sapiens ribosomal protein S6 kinase A3 (RPS6KA3), mRNA.
9480	ONECUT2	Homo sapiens one cut homeobox 2 (ONECUT2), mRNA.
3745	KCNB1	Homo sapiens potassium voltage-gated channel subfamily B member 1(KCNB1), mRNA.
4323	MMP14	Homo sapiens matrix metallopeptidase 14 (MMP14), mRNA.
7525	YES1	Homo sapiens YES proto-oncogene 1, Src family tyrosine kinase(YES1), mRNA.
8030	CCDC6	Homo sapiens coiled-coil domain containing 6 (CCDC6), mRNA.
5813	PURA	Homo sapiens purine rich element binding protein A (PURA), mRNA.
4520	MTF1	Homo sapiens metal regulatory transcription factor 1 (MTF1), mRNA.
8289	ARID1A	Homo sapiens AT-rich interaction domain 1A (ARID1A), transcriptvariant 1, mRNA.
3268	AGFG2	Homo sapiens ArfGAP with FG repeats 2 (AGFG2), mRNA.
830	CAPZA2	Homo sapiens capping actin protein of muscle Z-line subunit alpha 2(CAPZA2), mRNA.
5903	RANBP2	Homo sapiens RAN binding protein 2 (RANBP2), mRNA.
10773	ZBTB6	Homo sapiens zinc finger and BTB domain containing 6 (ZBTB6), mRNA.
5396	PRRX1	Homo sapiens paired related homeobox 1 (PRRX1), transcript variantpmx-1a, mRNA.
11057	ABHD2	Homo sapiens abhydrolase domain containing 2, acylglycerol lipase(ABHD2), transcript variant 1, mRNA.
11334	TUSC2	Homo sapiens tumor suppressor 2, mitochondrial calcium regulator(TUSC2), mRNA.
26224	FBXL3	Homo sapiens F-box and leucine rich repeat protein 3 (FBXL3), mRNA.
22884	WDR37	Homo sapiens WD repeat domain 37 (WDR37), mRNA.
28962	OSTM1	Homo sapiens osteoclastogenesis associated transmembrane protein 1(OSTM1), mRNA.
29035	C16orf72	Homo sapiens chromosome 16 open reading frame 72 (C16orf72), mRNA.
9792	SERTAD2	Homo sapiens SERTA domain containing 2 (SERTAD2), mRNA.
22863	ATG14	Homo sapiens autophagy related 14 (ATG14), mRNA.
23014	FBXO21	Homo sapiens F-box protein 21 (FBXO21), transcript variant 2, mRNA.
23503	ZFYVE26	Homo sapiens zinc finger FYVE-type containing 26 (ZFYVE26), mRNA.
25778	DSTYK	Homo sapiens dual serine/threonine and tyrosine protein kinase(DSTYK), transcript variant 1, mRNA.
11215	AKAP11	Homo sapiens A-kinase anchoring protein 11 (AKAP11), mRNA.
51199	NIN	Homo sapiens ninein (NIN), transcript variant 6, mRNA.
51209	RAB9B	Homo sapiens RAB9B, member RAS oncogene family (RAB9B), transcriptvariant 1, mRNA.
84146	ZNF644	Homo sapiens zinc finger protein 644 (ZNF644), transcript variant3, mRNA.
54855	TENT5C	Homo sapiens terminal nucleotidyltransferase 5C (TENT5C), mRNA.
55664	CDC37L1	Homo sapiens cell division cycle 37 like 1 (CDC37L1), mRNA.
56135	PCDHAC1	Homo sapiens protocadherin alpha subfamily C, 1 (PCDHAC1),transcript variant 1, mRNA.
56145	PCDHA3	Homo sapiens protocadherin alpha 3 (PCDHA3), transcript variant 1,mRNA.
54557	SGTB	Homo sapiens small glutamine rich tetratricopeptide repeatco-chaperone beta (SGTB), mRNA.
56648	EIF5A2	Homo sapiens eukaryotic translation initiation factor 5A2 (EIF5A2),mRNA.
56675	NRIP3	Homo sapiens nuclear receptor interacting protein 3 (NRIP3), mRNA.
57493	HEG1	Homo sapiens heart development protein with EGF like domains 1(HEG1), mRNA.
57532	NUFIP2	Homo sapiens nuclear FMR1 interacting protein 2 (NUFIP2), mRNA.
57551	TAOK1	Homo sapiens TAO kinase 1 (TAOK1), transcript variant 1, mRNA.
57169	ZNFX1	Homo sapiens zinc finger NFX1-type containing 1 (ZNFX1), mRNA.
58489	ABHD17C	Homo sapiens abhydrolase domain containing 17C, depalmitoylase(ABHD17C), mRNA.
58528	RRAGD	Homo sapiens Ras related GTP binding D (RRAGD), mRNA.
6992	PPP1R11	Homo sapiens protein phosphatase 1 regulatory inhibitor subunit 11(PPP1R11), mRNA.
64061	TSPYL2	Homo sapiens TSPY like 2 (TSPYL2), mRNA.
65124	SOWAHC	Homo sapiens sosondowah ankyrin repeat domain family member C(SOWAHC), mRNA.
79018	GID4	Homo sapiens GID complex subunit 4 homolog (GID4), mRNA.
79056	PRRG4	Homo sapiens proline rich and Gla domain 4 (PRRG4), mRNA.
79646	PANK3	Homo sapiens pantothenate kinase 3 (PANK3), mRNA.
80018	NAA25	Homo sapiens N-alpha-acetyltransferase 25, NatB auxiliary subunit(NAA25), mRNA.
9662	CEP135	Homo sapiens centrosomal protein 135 (CEP135), mRNA.
80762	NDFIP1	Homo sapiens Nedd4 family interacting protein 1 (NDFIP1), mRNA.
80311	KLHL15	Homo sapiens kelch like family member 15 (KLHL15), mRNA.
81563	C1orf21	Homo sapiens chromosome 1 open reading frame 21 (C1orf21), mRNA.
84669	USP32	Homo sapiens ubiquitin specific peptidase 32 (USP32), mRNA.
84919	PPP1R15B	Homo sapiens protein phosphatase 1 regulatory subunit 15B(PPP1R15B), mRNA.
94032	CAMK2N2	Homo sapiens calcium/calmodulin dependent protein kinase IIinhibitor 2 (CAMK2N2), mRNA.
116496	NIBAN1	Homo sapiens niban apoptosis regulator 1 (NIBAN1), mRNA.
595	CCND1	Homo sapiens cyclin D1 (CCND1), mRNA.
56172	ANKH	Homo sapiens ANKH inorganic pyrophosphate transport regulator(ANKH), mRNA.
131566	DCBLD2	Homo sapiens discoidin, CUB and LCCL domain containing 2 (DCBLD2),mRNA.
140775	SMCR8	Homo sapiens SMCR8-C9orf72 complex subunit (SMCR8), mRNA.
93624	TADA2B	Homo sapiens transcriptional adaptor 2B (TADA2B), mRNA.
146434	ZNF597	Homo sapiens zinc finger protein 597 (ZNF597), mRNA.
161742	SPRED1	Homo sapiens sprouty related EVH1 domain containing 1 (SPRED1),mRNA.
205327	C2orf69	Homo sapiens chromosome 2 open reading frame 69 (C2orf69), mRNA.
150094	SIK1	Homo sapiens salt inducible kinase 1 (SIK1), mRNA.
254048	UBN2	Homo sapiens ubinuclein 2 (UBN2), mRNA.
283209	PGM2L1	Homo sapiens phosphoglucomutase 2 like 1 (PGM2L1), mRNA.
285237	C3orf38	Homo sapiens chromosome 3 open reading frame 38 (C3orf38), mRNA.
153339	TMEM167A	Homo sapiens transmembrane protein 167A (TMEM167A), mRNA.
255967	PAN3	Homo sapiens poly(A) specific ribonuclease subunit PAN3 (PAN3),mRNA.
168455	CCDC71L	Homo sapiens coiled-coil domain containing 71 like (CCDC71L), mRNA.
165324	UBXN2A	Homo sapiens UBX domain protein 2A (UBXN2A), mRNA.
127262	TPRG1L	Homo sapiens tumor protein p63 regulated 1 like (TPRG1L), mRNA.
10721	POLQ	Homo sapiens DNA polymerase theta (POLQ), mRNA.
