# Supplementary material for: Small RNA Profiling in an HTLV-1-Infected Patient with Acute Adult T-Cell Leukemia-Lymphoma at Diagnosis and after Maintenance Therapy: A Case Study
Source: Int J Mol Sci. 2023 Jun 26;24(13):10643. doi: 10.3390/ijms241310643 (PMC10342019; doi:10.3390/ijms241310643)
Supplement: Supplementary file 1 [file ijms-24-10643-s001.zip › supplementary Table S1-S5/Table S5.xlsx]

## Sheet: Reactome pathways
Table S5. Enriched signaling pathways and GO terms in our ATLL patient resulting from the target genes identified by the miRWalk tool for the ten non-redundant differentially expressed miRNAs
Reactome PATHWAYS
Name	Hits	Pop Hits	List Total	Pop Total	Genes	Pvalue	adjusted Pvalue(BH)
R-HSA-162582_Signal Transduction	88	3183	157	10812	ESR1;KIT;EGR2;TP53;SMAD2;TGFBR2;VEGFA;NDEL1;RUNX3;RBFOX2;VPS26A;ACBD5;ERBB4;E2F5;RACGAP1;MMP2;YAP1;MYB;ABL2;MKRN1;STMN1;IGF2BP1;XIAP;NCOA3;REST;BMPR2;BCL2L11;ZNRF3;CIT;CCNE1;CCNT2;E2F3;SP1;RND3;ANKFY1;ARHGAP12;ACVR2A;DYNC1LI2;AMOTL1;PHC3;AGO1;DDX5;KPNA2;JAK1;RPS6KA5;MSI2;FMNL3;GNB5;EREG;GAB1;PRKCA;MAPK1;SOX4;KAT2B;DVL3;ARHGAP35;RPS6KA3;YES1;RANBP2;RAB9B;TAOK1;ABHD17C;RRAGD;SOWAHC;CCND1;SPRED1	0	0
R-HSA-8939211_ESR-mediated signaling	15	229	157	10812	ESR1;ERBB4;MMP2;MYB;NCOA3;SP1;AGO1;DDX5;KPNA2;GNB5;EREG;MAPK1;KAT2B;CCND1	0	0
R-HSA-9006934_Signaling by Receptor Tyrosine Kinases	25	633	157	10812	ESR1;KIT;EGR2;VEGFA;RBFOX2;ERBB4;YAP1;STMN1;REST;RPS6KA5;EREG;GAB1;PRKCA;MAPK1;RPS6KA3;YES1;SPRED1	0	0
R-HSA-2559585_Oncogene Induced Senescence	7	38	157	10812	TP53;CDK6;E2F3;SP1;AGO1;MAPK1	0	0
R-HSA-9006936_Signaling by TGFB family members	11	138	157	10812	SMAD2;TGFBR2;E2F5;BMPR2;CCNT2;SP1;ACVR2A;MAPK1	0	0
R-HSA-1502540_Signaling by Activin	5	23	157	10812	SMAD2;ACVR2A;MAPK1	0	0
R-HSA-1251985_Nuclear signaling by ERBB4	6	35	157	10812	ESR1;ERBB4;YAP1;STMN1;EREG	0	0
R-HSA-1227986_Signaling by ERBB2	7	69	157	10812	ERBB4;EREG;GAB1;PRKCA;YES1	0.0001	0.0008
R-HSA-1257604_PIP3 activates AKT signaling	15	307	157	10812	ESR1;KIT;TP53;ERBB4;MKRN1;XIAP;REST;PHC3;AGO1;EREG;GAB1;MAPK1;RRAGD	0.0001	0.0008
R-HSA-212436_Generic Transcription Pathway	42	1439	157	10812	ESR1;KIT;TP53;SMAD2;VEGFA;RUNX3;E2F5;MECP2;YAP1;MYB;TP53INP1;CDK6;BCL2L11;CCNE1;CCNT2;SP1;SESN3;NR6A1;NR2C2;PHC3;AGO1;CNOT7;RBL2;MAPK1;PTPN4;RORA;KAT2B;YES1;ARID1A;RRAGD;CCND1;ZNF597	0.0001	0.0008
R-HSA-74160_Gene expression (Transcription)	52	1838	157	10812	ESR1;KIT;TP53;SMAD2;VEGFA;RUNX3;E2F5;MECP2;YAP1;MYB;NFIA;TP53INP1;CDK6;NFIB;DICER1;BCL2L11;ARID4B;CCNE1;CCNT2;SP1;SESN3;NR6A1;NR2C2;PHC3;AGO1;CNOT7;RBL2;POLR3G;MAPK1;PTPN4;RORA;KAT2B;YES1;ARID1A;RANBP2;RRAGD;CCND1;ZNF597	0.0001	0.0008
R-HSA-9006925_Intracellular signaling by second messengers	17	360	157	10812	ESR1;KIT;TP53;ERBB4;MKRN1;XIAP;REST;PHC3;AGO1;KPNA2;EREG;GAB1;PRKCA;MAPK1;RRAGD	0.0001	0.0008
R-HSA-9006931_Signaling by Nuclear Receptors	15	305	157	10812	ESR1;ERBB4;MMP2;MYB;NCOA3;SP1;AGO1;DDX5;KPNA2;GNB5;EREG;MAPK1;KAT2B;CCND1	0.0001	0.0008
R-HSA-2559583_Cellular Senescence	12	208	157	10812	TP53;CDK6;CCNE1;E2F3;SP1;PHC3;AGO1;MAPK10;MAPK1;RPS6KA3	0.0001	0.0008
R-HSA-69231_Cyclin D associated events in G1	6	47	157	10812	E2F5;CDK6;CCNE1;E2F3;RBL2;CCND1	0.0001	0.0008
R-HSA-69236_G1 Phase	6	47	157	10812	E2F5;CDK6;CCNE1;E2F3;RBL2;CCND1	0.0001	0.0008
R-HSA-9018519_Estrogen-dependent gene expression	10	150	157	10812	ESR1;ERBB4;MYB;NCOA3;SP1;AGO1;DDX5;KPNA2;KAT2B;CCND1	0.0001	0.0008
R-HSA-1236394_Signaling by ERBB4	7	68	157	10812	ESR1;ERBB4;YAP1;STMN1;EREG	0.0001	0.0008
R-HSA-69205_G1/S-Specific Transcription	5	34	157	10812	E2F5;CCNE1;RBL2	0.0002	0.0015
R-HSA-450282_MAPK targets/ Nuclear events mediated by MAP kinases	5	34	157	10812	MAPK10;RPS6KA5;MAPK1;RPS6KA3	0.0002	0.0015
R-HSA-9009391_Extra-nuclear estrogen signaling	7	82	157	10812	ESR1;MMP2;GNB5;EREG;MAPK1;CCND1	0.0003	0.002
R-HSA-170834_Signaling by TGF-beta Receptor Complex	8	104	157	10812	SMAD2;TGFBR2;E2F5;CCNT2;SP1;MAPK1	0.0003	0.002
R-HSA-1250196_SHC1 events in ERBB2 signaling	5	36	157	10812	ERBB4;EREG;PRKCA	0.0003	0.002
R-HSA-453279_Mitotic G1 phase and G1/S transition	10	169	157	10812	E2F5;CABLES1;WEE1;CDK6;CCNE1;E2F3;RBL2;CCND1	0.0004	0.0021
R-HSA-73857_RNA Polymerase II Transcription	44	1628	157	10812	ESR1;KIT;TP53;SMAD2;VEGFA;RUNX3;E2F5;MECP2;YAP1;MYB;TP53INP1;CDK6;BCL2L11;CCNE1;CCNT2;SP1;SESN3;NR6A1;NR2C2;PHC3;AGO1;CNOT7;RBL2;MAPK1;PTPN4;RORA;KAT2B;YES1;ARID1A;RRAGD;CCND1;ZNF597	0.0004	0.0021
R-HSA-8878159_Transcriptional regulation by RUNX3	8	111	157	10812	TP53;RUNX3;YAP1;BCL2L11;KAT2B;CCND1	0.0004	0.0021
R-HSA-198725_Nuclear Events (kinase and transcription factor activation)	7	84	157	10812	EGR2;REST;RPS6KA5;MAPK1;RPS6KA3	0.0004	0.0021
R-HSA-2173793_Transcriptional activity of SMAD2/SMAD3:SMAD4 heterotrimer	6	60	157	10812	SMAD2;E2F5;CCNT2;SP1;MAPK1	0.0004	0.0021
R-HSA-2173796_SMAD2/SMAD3:SMAD4 heterotrimer regulates transcription	5	38	157	10812	SMAD2;E2F5;CCNT2;SP1;MAPK1	0.0004	0.0021
R-HSA-109606_Intrinsic Pathway for Apoptosis	6	62	157	10812	TP53;BMF;XIAP;BCL2L11;MAPK1	0.0005	0.0023
R-HSA-6807070_PTEN Regulation	10	177	157	10812	TP53;MKRN1;XIAP;REST;PHC3;AGO1;MAPK1;RRAGD	0.0005	0.0023
R-HSA-69278_Cell Cycle, Mitotic	22	640	157	10812	TP53;NDEL1;E2F5;CABLES1;WEE1;CDK6;MASTL;CCNE1;E2F3;DYNC1LI2;RBL2;PRKCA;MAPK1;RANBP2;TAOK1;CEP135;CCND1	0.0005	0.0023
R-HSA-1538133_G0 and Early G1	5	41	157	10812	E2F5;CCNE1;RBL2	0.0005	0.0023
R-HSA-449147_Signaling by Interleukins	19	524	157	10812	TP53;BRWD1;VEGFA;MMP2;MAPK10;JAK1;RPS6KA5;IL13;NKIRAS1;MAPK1;PTPN4;RORA;RPS6KA3;YES1;CCND1	0.0006	0.0027
R-HSA-8943724_Regulation of PTEN gene transcription	7	98	157	10812	TP53;REST;PHC3;MAPK1;RRAGD	0.0009	0.0039
R-HSA-1433557_Signaling by SCF-KIT	5	50	157	10812	KIT;PRKCA;YES1	0.0012	0.0051
R-HSA-1912408_Pre-NOTCH Transcription and Translation	7	108	157	10812	TP53;E2F3;AGO1;KAT2B;CCND1	0.0016	0.0064
R-HSA-6785807_Interleukin-4 and Interleukin-13 signaling	7	108	157	10812	TP53;VEGFA;MMP2;JAK1;IL13;RORA;CCND1	0.0016	0.0064
R-HSA-69206_G1/S Transition	8	143	157	10812	E2F5;CABLES1;WEE1;CCNE1;RBL2;CCND1	0.0018	0.0067
R-HSA-8848021_Signaling by PTK6	5	55	157	10812	ERBB4;CCNE1;EREG;ARHGAP35;CCND1	0.0018	0.0067
R-HSA-9006927_Signaling by Non-Receptor Tyrosine Kinases	5	55	157	10812	ERBB4;CCNE1;EREG;ARHGAP35;CCND1	0.0018	0.0067
R-HSA-69202_Cyclin E associated events during G1/S transition	6	83	157	10812	E2F5;CABLES1;WEE1;CCNE1;RBL2;CCND1	0.002	0.0072
R-HSA-69656_Cyclin A:Cdk2-associated events at S phase entry	6	85	157	10812	E2F5;CABLES1;WEE1;CCNE1;RBL2;CCND1	0.0022	0.0078
R-HSA-1280215_Cytokine Signaling in Immune system	24	825	157	10812	TP53;BRWD1;VEGFA;MMP2;ABL2;BCL2L11;MAPK10;KPNA2;JAK1;RPS6KA5;IRF1;IL13;NKIRAS1;MAPK1;PTPN4;RORA;RPS6KA3;YES1;RANBP2;CCND1	0.0026	0.009
R-HSA-168142_Toll Like Receptor 10 (TLR10) Cascade	6	91	157	10812	MAPK10;RPS6KA5;NKIRAS1;MAPK1;RPS6KA3	0.0031	0.01
R-HSA-168176_Toll Like Receptor 5 (TLR5) Cascade	6	91	157	10812	MAPK10;RPS6KA5;NKIRAS1;MAPK1;RPS6KA3	0.0031	0.01
R-HSA-975871_MyD88 cascade initiated on plasma membrane	6	91	157	10812	MAPK10;RPS6KA5;NKIRAS1;MAPK1;RPS6KA3	0.0031	0.01
R-HSA-8953897_Cellular responses to stimuli	24	841	157	10812	TP53;VEGFA;CDK6;SRPRA;CCNE1;E2F3;SP1;DYNC1LI2;EGLN3;PHC3;AGO1;MAPK10;MAPK1;RORA;RPS6KA3;MTF1;CAPZA2;RANBP2;RRAGD;TSPYL2	0.0032	0.0101
R-HSA-1912422_Pre-NOTCH Expression and Processing	7	127	157	10812	TP53;E2F3;AGO1;KAT2B;CCND1	0.0037	0.0112
R-HSA-3928665_EPH-ephrin mediated repulsion of cells	5	65	157	10812	MMP2;EPHA7;EPHB2;YES1	0.0036	0.0112
R-HSA-975138_TRAF6 mediated induction of NFkB and MAP kinases upon TLR7/8 or 9 activation	6	96	157	10812	MAPK10;RPS6KA5;NKIRAS1;MAPK1;RPS6KA3	0.0039	0.0116
R-HSA-2559580_Oxidative Stress Induced Senescence	7	129	157	10812	TP53;CDK6;E2F3;PHC3;AGO1;MAPK10;MAPK1	0.004	0.0117
R-HSA-975155_MyD88 dependent cascade initiated on endosome	6	97	157	10812	MAPK10;RPS6KA5;NKIRAS1;MAPK1;RPS6KA3	0.0041	0.0118
R-HSA-168181_Toll Like Receptor 7/8 (TLR7/8) Cascade	6	98	157	10812	MAPK10;RPS6KA5;NKIRAS1;MAPK1;RPS6KA3	0.0043	0.0119
R-HSA-2682334_EPH-Ephrin signaling	7	131	157	10812	MMP2;EPHA7;EPHB2;YES1	0.0043	0.0119
R-HSA-168164_Toll Like Receptor 3 (TLR3) Cascade	6	99	157	10812	MAPK10;RPS6KA5;NKIRAS1;MAPK1;RPS6KA3	0.0045	0.0122
R-HSA-450294_MAP kinase activation	5	69	157	10812	MAPK10;RPS6KA5;MAPK1;RPS6KA3	0.0046	0.0123
R-HSA-9675108_Nervous system development	21	730	157	10812	EGR2;RGMB;MMP2;YAP1;ABL2;EPHA7;EPHB2;RPS6KA5;GAB1;PRKCA;MAPK1;ARHGAP35;RPS6KA3;YES1	0.0049	0.0126
R-HSA-168138_Toll Like Receptor 9 (TLR9) Cascade	6	101	157	10812	MAPK10;RPS6KA5;NKIRAS1;MAPK1;RPS6KA3	0.0049	0.0126
R-HSA-166166_MyD88-independent TLR4 cascade	6	104	157	10812	MAPK10;RPS6KA5;NKIRAS1;MAPK1;RPS6KA3	0.0056	0.014
R-HSA-937061_TRIF(TICAM1)-mediated TLR4 signaling	6	104	157	10812	MAPK10;RPS6KA5;NKIRAS1;MAPK1;RPS6KA3	0.0056	0.014
R-HSA-166016_Toll Like Receptor 4 (TLR4) Cascade	7	141	157	10812	MAPK10;RPS6KA5;NKIRAS1;MAPK1;PTPN4;RPS6KA3	0.0063	0.0145
R-HSA-9013106_RHOC GTPase cycle	5	74	157	10812	ACBD5;RACGAP1;CIT;FMNL3;ARHGAP35	0.006	0.0145
R-HSA-166058_MyD88:MAL(TIRAP) cascade initiated on plasma membrane	6	107	157	10812	MAPK10;RPS6KA5;NKIRAS1;MAPK1;RPS6KA3	0.0064	0.0145
R-HSA-168188_Toll Like Receptor TLR6:TLR2 Cascade	6	107	157	10812	MAPK10;RPS6KA5;NKIRAS1;MAPK1;RPS6KA3	0.0064	0.0145
R-HSA-6811558_PI5P, PP2A and IER3 Regulate PI3K/AKT Signaling	6	106	157	10812	ESR1;KIT;ERBB4;EREG;GAB1;MAPK1	0.0061	0.0145
R-HSA-8986944_Transcriptional Regulation by MECP2	5	74	157	10812	MECP2;AGO1;PTPN4	0.006	0.0145
R-HSA-9614085_FOXO-mediated transcription	5	77	157	10812	SMAD2;BCL2L11;RBL2;KAT2B	0.007	0.0154
R-HSA-983231_Factors involved in megakaryocyte development and platelet production	8	183	157	10812	TP53;CABLES1;RACGAP1;MYB;WEE1;IRF1;CAPZA2	0.0074	0.0154
R-HSA-168179_Toll Like Receptor TLR1:TLR2 Cascade	6	110	157	10812	MAPK10;RPS6KA5;NKIRAS1;MAPK1;RPS6KA3	0.0072	0.0154
R-HSA-181438_Toll Like Receptor 2 (TLR2) Cascade	6	110	157	10812	MAPK10;RPS6KA5;NKIRAS1;MAPK1;RPS6KA3	0.0072	0.0154
R-HSA-448424_Interleukin-17 signaling	5	77	157	10812	MAPK10;RPS6KA5;MAPK1;RPS6KA3	0.007	0.0154
R-HSA-2219530_Constitutive Signaling by Aberrant PI3K in Cancer	5	78	157	10812	ESR1;KIT;ERBB4;EREG;GAB1	0.0074	0.0154
R-HSA-1640170_Cell Cycle	23	860	157	10812	TP53;NDEL1;E2F5;CABLES1;PPP6C;WEE1;CDK6;MASTL;CCNE1;E2F3;DYNC1LI2;RBL2;PRKCA;MAPK1;RANBP2;TAOK1;CEP135;CCND1	0.0076	0.0156
R-HSA-199418_Negative regulation of the PI3K/AKT network	6	113	157	10812	ESR1;KIT;ERBB4;EREG;GAB1;MAPK1	0.0082	0.0166
R-HSA-2262752_Cellular responses to stress	22	823	157	10812	TP53;VEGFA;CDK6;SRPRA;CCNE1;E2F3;SP1;DYNC1LI2;EGLN3;PHC3;AGO1;MAPK10;MAPK1;RORA;RPS6KA3;CAPZA2;RANBP2;RRAGD;TSPYL2	0.0088	0.0176
R-HSA-5663202_Diseases of signal transduction by growth factor receptors and second messengers	14	446	157	10812	ESR1;KIT;SMAD2;TGFBR2;ERBB4;MECP2;BCL2L11;EREG;GAB1;MAPK1;KAT2B;YES1;RANBP2;SPRED1	0.0092	0.0182
R-HSA-3108232_SUMO E3 ligases SUMOylate target proteins	9	231	157	10812	ESR1;TP53;SATB1;PHC3;DDX5;RORA;RANBP2	0.0094	0.0183
R-HSA-9716542_Signaling by Rho GTPases, Miro GTPases and RHOBTB3	21	789	157	10812	NDEL1;ACBD5;RACGAP1;ABL2;CIT;CCNE1;RND3;ANKFY1;ARHGAP12;DYNC1LI2;MSI2;FMNL3;PRKCA;MAPK1;DVL3;ARHGAP35;RANBP2;RAB9B;TAOK1;SOWAHC	0.0106	0.0204
R-HSA-2990846_SUMOylation	9	239	157	10812	ESR1;TP53;SATB1;PHC3;DDX5;RORA;RANBP2	0.0115	0.0218
R-HSA-163685_Integration of energy metabolism	7	160	157	10812	ACSL4;ADIPOR2;GNB5;PRKCA;KCNB1	0.0117	0.022
R-HSA-166520_Signaling by NTRKs	8	200	157	10812	EGR2;REST;RPS6KA5;GAB1;MAPK1;RPS6KA3	0.012	0.0222
R-HSA-168898_Toll-like Receptor Cascades	7	164	157	10812	MAPK10;RPS6KA5;NKIRAS1;MAPK1;PTPN4;RPS6KA3	0.0132	0.0242
R-HSA-1266738_Developmental Biology	32	1378	157	10812	EGR2;SMAD2;RGMB;TCF4;MMP2;YAP1;MYB;ABL2;NR2F2;NCOA3;NR6A1;ACVR2A;EPHA7;EPHB2;RPS6KA5;GAB1;PRKCA;MAPK1;KAT2B;ARHGAP35;RPS6KA3;YES1	0.0139	0.0252
R-HSA-187037_Signaling by NTRK1 (TRKA)	7	169	157	10812	EGR2;REST;RPS6KA5;MAPK1;RPS6KA3	0.0152	0.0272
R-HSA-438064_Post NMDA receptor activation events	5	96	157	10812	ERBB4;KPNA2;MAPK1;RPS6KA3	0.0162	0.0286
R-HSA-69242_S Phase	7	173	157	10812	E2F5;CABLES1;WEE1;CCNE1;RBL2;CCND1	0.017	0.0297
R-HSA-2219528_PI3K/AKT Signaling in Cancer	5	104	157	10812	ESR1;KIT;ERBB4;EREG;GAB1	0.0218	0.0372
R-HSA-422475_Axon guidance	18	699	157	10812	RGMB;MMP2;ABL2;EPHA7;EPHB2;RPS6KA5;GAB1;PRKCA;MAPK1;ARHGAP35;RPS6KA3;YES1	0.0216	0.0372
R-HSA-3858494_Beta-catenin independent WNT signaling	7	185	157	10812	AGO1;GNB5;PRKCA;DVL3	0.0232	0.0392
R-HSA-5357801_Programmed Cell Death	8	228	157	10812	TP53;BMF;SATB1;XIAP;BCL2L11;IRF1;MAPK1	0.0235	0.0393
R-HSA-5663220_RHO GTPases Activate Formins	6	147	157	10812	NDEL1;DYNC1LI2;FMNL3;DVL3;RANBP2;TAOK1	0.025	0.0409
R-HSA-8980692_RHOA GTPase cycle	6	147	157	10812	ACBD5;RACGAP1;CIT;FMNL3;ARHGAP35;SOWAHC	0.025	0.0409
R-HSA-109581_Apoptosis	7	189	157	10812	TP53;BMF;SATB1;XIAP;BCL2L11;MAPK1	0.0256	0.0414
R-HSA-5683057_MAPK family signaling cascades	10	325	157	10812	KIT;ERBB4;IGF2BP1;NCOA3;AGO1;JAK1;EREG;MAPK1;ABHD17C;SPRED1	0.0269	0.043
R-HSA-194315_Signaling by Rho GTPases	19	771	157	10812	NDEL1;ACBD5;RACGAP1;ABL2;CIT;RND3;ANKFY1;ARHGAP12;DYNC1LI2;MSI2;FMNL3;PRKCA;MAPK1;DVL3;ARHGAP35;RANBP2;TAOK1;SOWAHC	0.0273	0.0432

## Sheet: KEGG pathways
KEGG pathways
Name	Hits	Pop Hits	List Total	Pop Total	Genes	Pvalue	adjusted Pvalue(BH)
hsa01522_Endocrine_resistance	9	98	114	8019	ESR1;TP53;MMP2;NCOA3;E2F3;SP1;MAPK10;MAPK1;CCND1	0	0
hsa05166_Human_T-cell_leukemia_virus_1_infection	13	219	114	8019	EGR2;TP53;SMAD2;TGFBR2;XIAP;CCNE1;E2F3;MAPK10;JAK1;ELK4;MAPK1;KAT2B;CCND1	0	0
hsa05200_Pathways_in_cancer	25	531	114	8019	ESR1;KIT;TP53;SMAD2;TGFBR2;VEGFA;MMP2;CDK6;XIAP;NCOA3;BCL2L11;CCNE1;E2F3;SP1;EGLN3;MAPK10;JAK1;RPS6KA5;IL13;GNB5;PRKCA;MAPK1;DVL3;CCDC6;CCND1	0	0
hsa05206_MicroRNAs_in_cancer	16	310	114	8019	TP53;BMF;VEGFA;CDK6;STMN1;IGF2BP1;DICER1;BMPR2;BCL2L11;CCNE1;E2F3;RPS6KA5;PRKCA;MAPK1;SOX4;CCND1	0	0
hsa05212_Pancreatic_cancer	10	76	114	8019	TP53;SMAD2;TGFBR2;VEGFA;CDK6;E2F3;MAPK10;JAK1;MAPK1;CCND1	0	0
hsa05219_Bladder_cancer	7	41	114	8019	TP53;VEGFA;MMP2;E2F3;RPS6KA5;MAPK1;CCND1	0	0
hsa04010_MAPK_signaling_pathway	15	295	114	8019	KIT;TP53;TGFBR2;VEGFA;ERBB4;STMN1;MAPK10;RPS6KA5;MAP3K2;EREG;ELK4;PRKCA;MAPK1;RPS6KA3;TAOK1	0.0001	0.0006
hsa04350_TGF-beta_signaling_pathway	8	94	114	8019	SMAD2;RGMB;TGFBR2;E2F5;BMPR2;SP1;ACVR2A;MAPK1	0.0001	0.0006
hsa05210_Colorectal_cancer	8	86	114	8019	TP53;SMAD2;TGFBR2;BCL2L11;MAPK10;EREG;MAPK1;CCND1	0.0001	0.0006
hsa05224_Breast_cancer	10	147	114	8019	ESR1;KIT;TP53;CDK6;NCOA3;E2F3;SP1;MAPK1;DVL3;CCND1	0.0001	0.0006
hsa05225_Hepatocellular_carcinoma	11	168	114	8019	TP53;SMAD2;TGFBR2;CDK6;E2F3;GAB1;PRKCA;MAPK1;DVL3;ARID1A;CCND1	0.0001	0.0006
hsa04110_Cell_cycle	9	124	114	8019	TP53;SMAD2;E2F5;WEE1;CDK6;CCNE1;E2F3;RBL2;CCND1	0.0002	0.0009
hsa04151_PI3K-Akt_signaling_pathway	16	354	114	8019	KIT;TP53;VEGFA;ERBB4;MYB;CDK6;BCL2L11;CCNE1;JAK1;RBL2;GNB5;EREG;ITGB8;PRKCA;MAPK1;CCND1	0.0002	0.0009
hsa04218_Cellular_senescence	10	160	114	8019	TP53;SMAD2;TGFBR2;E2F5;CDK6;CCNE1;E2F3;RBL2;MAPK1;CCND1	0.0002	0.0009
hsa04933_AGE-RAGE_signaling_pathway_in_diabetic_complications	8	100	114	8019	SMAD2;TGFBR2;VEGFA;MMP2;MAPK10;PRKCA;MAPK1;CCND1	0.0002	0.0009
hsa04012_ErbB_signaling_pathway	7	85	114	8019	ERBB4;ABL2;MAPK10;EREG;GAB1;PRKCA;MAPK1	0.0004	0.0016
hsa05205_Proteoglycans_in_cancer	11	204	114	8019	ESR1;TP53;SMAD2;VEGFA;ERBB4;MMP2;DDX5;GAB1;PRKCA;MAPK1;CCND1	0.0004	0.0016
hsa05226_Gastric_cancer	9	149	114	8019	TP53;SMAD2;TGFBR2;CCNE1;E2F3;GAB1;MAPK1;DVL3;CCND1	0.0005	0.0019
hsa05223_Non-small_cell_lung_cancer	6	66	114	8019	TP53;CDK6;E2F3;PRKCA;MAPK1;CCND1	0.0006	0.0021
hsa05167_Kaposi_sarcoma-associated_herpesvirus_infection	10	186	114	8019	TP53;VEGFA;CDK6;E2F3;MAPK10;JAK1;GNB5;MAPK1;ATG14;CCND1	0.0007	0.0024
hsa04926_Relaxin_signaling_pathway	8	129	114	8019	SMAD2;TGFBR2;VEGFA;MMP2;MAPK10;GNB5;PRKCA;MAPK1	0.0009	0.0029
hsa05161_Hepatitis_B	9	162	114	8019	EGR2;TP53;TGFBR2;CCNE1;E2F3;MAPK10;JAK1;PRKCA;MAPK1	0.001	0.0031
hsa05214_Glioma	6	75	114	8019	TP53;CDK6;E2F3;PRKCA;MAPK1;CCND1	0.0011	0.0033
hsa05220_Chronic_myeloid_leukemia	6	76	114	8019	TP53;TGFBR2;CDK6;E2F3;MAPK1;CCND1	0.0012	0.0034
hsa01521_EGFR_tyrosine_kinase_inhibitor_resistance	6	79	114	8019	VEGFA;BCL2L11;JAK1;GAB1;PRKCA;MAPK1	0.0015	0.0041
hsa04919_Thyroid_hormone_signaling_pathway	7	119	114	8019	ESR1;TP53;NCOA3;PRKCA;MAPK1;KAT2B;CCND1	0.0024	0.0063
hsa05163_Human_cytomegalovirus_infection	10	225	114	8019	TP53;VEGFA;CDK6;E2F3;SP1;JAK1;GNB5;PRKCA;MAPK1;CCND1	0.0025	0.0063
hsa04934_Cushing_syndrome	8	155	114	8019	LDLR;CDK6;CCNE1;E2F3;SP1;MAPK1;DVL3;CCND1	0.0027	0.0066
hsa04912_GnRH_signaling_pathway	6	93	114	8019	MMP2;MAPK10;MAP3K2;PRKCA;MAPK1;MMP14	0.0031	0.007
hsa05222_Small_cell_lung_cancer	6	92	114	8019	TP53;CDK6;XIAP;CCNE1;E2F3;CCND1	0.003	0.007
hsa04137_Mitophagy	5	65	114	8019	TP53;ATG9A;TBC1D17;SP1;MAPK10	0.0034	0.0075
hsa05169_Epstein-Barr_virus_infection	9	201	114	8019	TP53;RUNX3;CDK6;BCL2L11;CCNE1;E2F3;MAPK10;JAK1;CCND1	0.0038	0.0078
hsa05203_Viral_carcinogenesis	9	201	114	8019	EGR2;TP53;CDK6;CCNE1;JAK1;RBL2;MAPK1;KAT2B;CCND1	0.0038	0.0078
hsa05017_Spinocerebellar_ataxia	6	98	114	8019	ATXN1;SP1;MAPK10;PRKCA;RORA;ATG14	0.004	0.008
hsa04917_Prolactin_signaling_pathway	5	70	114	8019	ESR1;MAPK10;IRF1;MAPK1;CCND1	0.0045	0.0087
hsa04115_p53_signaling_pathway	5	72	114	8019	TP53;CDK6;CCNE1;SESN3;CCND1	0.0051	0.0093
hsa05162_Measles	7	138	114	8019	TP53;CDK6;CCNE1;MAPK10;JAK1;RAB9B;CCND1	0.0052	0.0093
hsa05218_Melanoma	5	72	114	8019	TP53;CDK6;E2F3;MAPK1;CCND1	0.0051	0.0093
hsa04550_Signaling_pathways_regulating_pluripotency_of_stem_cells	7	142	114	8019	SMAD2;REST;BMPR2;ACVR2A;JAK1;MAPK1;DVL3	0.0061	0.0104
hsa04659_Th17_cell_differentiation	6	107	114	8019	SMAD2;TGFBR2;MAPK10;JAK1;MAPK1;RORA	0.006	0.0104
hsa04014_Ras_signaling_pathway	9	232	114	8019	KIT;VEGFA;ABL2;RAB5B;MAPK10;GNB5;GAB1;PRKCA;MAPK1	0.0089	0.0148
hsa04071_Sphingolipid_signaling_pathway	6	119	114	8019	TP53;ACER2;SPTLC1;MAPK10;PRKCA;MAPK1	0.0096	0.0148
hsa04722_Neurotrophin_signaling_pathway	6	119	114	8019	TP53;MAPK10;RPS6KA5;GAB1;MAPK1;RPS6KA3	0.0096	0.0148
hsa05160_Hepatitis_C	7	155	114	8019	LDLR;TP53;CDK6;E2F3;JAK1;MAPK1;CCND1	0.0094	0.0148
hsa04510_Focal_adhesion	8	199	114	8019	VEGFA;XIAP;MAPK10;ITGB8;PRKCA;MAPK1;ARHGAP35;CCND1	0.0108	0.0163
hsa05165_Human_papillomavirus_infection	11	330	114	8019	TP53;VEGFA;CDK6;CCNE1;JAK1;RBL2;IRF1;ITGB8;MAPK1;DVL3;CCND1	0.0118	0.0174
hsa04658_Th1_and_Th2_cell_differentiation	5	92	114	8019	RUNX3;MAPK10;JAK1;IL13;MAPK1	0.013	0.0188
hsa04144_Endocytosis	9	249	114	8019	LDLR;RAB11FIP1;SMAD2;TGFBR2;VPS26A;IQSEC1;RAB5B;RAB11FIP4;CAPZA2	0.0134	0.019
hsa04068_FoxO_signaling_pathway	6	131	114	8019	TGFBR2;BCL2L11;MAPK10;RBL2;MAPK1;CCND1	0.0145	0.0201
hsa05215_Prostate_cancer	5	97	114	8019	TP53;CCNE1;E2F3;MAPK1;CCND1	0.0159	0.0216
hsa04140_Autophagy	6	137	114	8019	ATG9A;MAPK10;MAPK1;ATG14;RRAGD;SMCR8	0.0175	0.0233
hsa05418_Fluid_shear_stress_and_atherosclerosis	6	139	114	8019	TP53;VEGFA;MMP2;BMPR2;ACVR2A;MAPK10	0.0186	0.0243
hsa04668_TNF_signaling_pathway	5	112	114	8019	MAPK10;RPS6KA5;IRF1;MAPK1;MMP14	0.0268	0.0337
hsa05145_Toxoplasmosis	5	112	114	8019	LDLR;XIAP;MAPK10;JAK1;MAPK1	0.0268	0.0337
hsa04390_Hippo_signaling_pathway	6	157	114	8019	SMAD2;TGFBR2;YAP1;BMPR2;DVL3;CCND1	0.0306	0.0378
hsa04310_Wnt_signaling_pathway	6	160	114	8019	TP53;ZNRF3;MAPK10;PRKCA;DVL3;CCND1	0.033	0.0401
hsa04210_Apoptosis	5	136	114	8019	TP53;XIAP;BCL2L11;MAPK10;MAPK1	0.0523	0.0623
hsa04360_Axon_guidance	6	181	114	8019	BMPR2;CFL2;EPHA7;EPHB2;PRKCA;MAPK1	0.0531	0.0623
hsa04915_Estrogen_signaling_pathway	5	138	114	8019	ESR1;MMP2;NCOA3;SP1;MAPK1	0.0549	0.0633
hsa05202_Transcriptional_misregulation_in_cancer	6	186	114	8019	TP53;TGFBR2;CCNT2;SP1;DDX5;ELK4	0.0587	0.0665
hsa04150_mTOR_signaling_pathway	5	155	114	8019	PRKCA;MAPK1;DVL3;RPS6KA3;RRAGD	0.0799	0.0891
hsa05170_Human_immunodeficiency_virus_1_infection	6	212	114	8019	WEE1;CFL2;MAPK10;GNB5;PRKCA;MAPK1	0.0937	0.1028
hsa04141_Protein_processing_in_endoplasmic_reticulum	5	166	114	8019	SEC24A;MARCHF6;YOD1;TRAM1;MAPK10	0.0987	0.1065
hsa05164_Influenza_A	5	170	114	8019	CDK6;KPNA2;JAK1;PRKCA;MAPK1	0.1061	0.1127
hsa05131_Shigellosis	6	236	114	8019	TP53;MAPK10;RPS6KA5;MAPK1;ATG14;RRAGD	0.1337	0.1399
hsa05016_Huntington_disease	6	264	114	8019	TP53;REST;DNAL1;SP1;MAPK10;ATG14	0.1886	0.1943
hsa05132_Salmonella_infection	5	214	114	8019	RAB5B;DYNC1LI2;MAPK10;MAPK1;RAB9B	0.2021	0.2051
hsa01100_Metabolic_pathways	9	1489	114	8019	ACER2;ETNK1;ENTPD4;SPTLC1;ACSL4;PISD;ITPKB;PANK3;PGM2L1	0.9981	0.9981

## Sheet: GO BP
GO_Biological Processes (BP)
Name	Hits	Pop Hits	List Total	Pop Total	Genes	Pvalue	adjusted Pvalue(BH)
GO:0000082_G1S_transition_of_mitotic_cell_cycle	9	112	235	18160	PPP6C;CDK6;CCNE1;E2F3;CCND1	0	0
GO:0006355_regulation_of_transcription,_DNA-templated	22	533	235	18160	ESR1;ATXN1;TP53;RUNX3;MYB;NFIA;DMTF1;APBB2;SBNO1;REST;SP1;NR2C2;EMSY;RPS6KA5;RORA;SOX4	0	0
GO:0006468_protein_phosphorylation	26	546	235	18160	WNK3;TGFBR2;RUNX3;CDK6;BMPR2;CCNE1;ACVR2A;MAPK10;JAK1;RPS6KA5;AAK1;MAP3K2;PRKCA;MAPK1;TAOK1;CCND1;SIK1;PAN3	0	0
GO:0007179_transforming_growth_factor_beta_receptor_signaling_pathway	15	143	235	18160	TP53;SMAD2;TGFBR2;TGFBR3;ITGB8	0	0
GO:0010629_negative_regulation_of_gene_expression	15	272	235	18160	ESR1;VEGFA;MECP2;YAP1;TP53INP1;REST;DICER1;AGO1;CNOT7;RBL2;ADIPOR2;ITGB8;NDFIP1;SMCR8	0	0
GO:0030509_BMP_signaling_pathway	13	136	235	18160	SMAD2;RGMB;TGFBR3;BMPR2;ACVR2A;DDX5	0	0
GO:0030520_intracellular_estrogen_receptor_signaling_pathway	5	21	235	18160	ESR1;RBFOX2;DDX5;ARID1A	0	0
GO:0032924_activin_receptor_signaling_pathway	5	25	235	18160	SMAD2;TGFBR2;BMPR2;ACVR2A	0	0
GO:0035556_intracellular_signal_transduction	22	416	235	18160	WNK3;SMAD2;SH3BP5;RACGAP1;STMN1;APBB2;MASTL;TGFBR3;CIT;MAPK10;JAK1;RPS6KA5;PRKCA;MAPK1;DVL3;RPS6KA3;AKAP11;SIK1	0	0
GO:0042147_retrograde_transport,_endosome_to_Golgi	9	109	235	18160	GOSR1;VPS26A;VPS53;TBC1D17;ANKFY1;RAB9B	0	0
GO:0045893_positive_regulation_of_transcription,_DNA-templated	34	752	235	18160	ESR1;EGR2;TP53;SMAD2;RGMB;RUNX3;FOXK1;ERBB4;TCF4;YAP1;MYB;HMBOX1;TP53INP1;NR2F2;NFIB;REST;SP1;IRF1;MAP3K2;MAPK1;RORA;SOX4;DVL3;ARID1A;TADA2B	0	0
GO:0051642_centrosome_localization	5	18	235	18160	NDEL1;DYNC1LI2;RANBP2;NIN	0	0
GO:0000381_regulation_of_alternative_mRNA_splicing,_via_spliceosome	7	75	235	18160	RBFOX2;FMR1;REST;DDX5	0.0001	0.0006
GO:0001666_response_to_hypoxia	10	168	235	18160	TGFBR2;VEGFA;MECP2;MMP2;MYB;REST;TGFBR3;EGLN3;MMP14	0.0001	0.0006
GO:0001934_positive_regulation_of_protein_phosphorylation	11	198	235	18160	VEGFA;ERBB4;FMR1;ACVR2A;EPHA7;ADIPOR2;DVL3;ATG14;NIBAN1;CCND1	0.0001	0.0006
GO:0007050_cell_cycle_arrest	9	137	235	18160	PKD2;TP53;TP53INP1;CDK6;APBB2;IRF1;KAT2B;RRAGD	0.0001	0.0006
GO:0071158_positive_regulation_of_cell_cycle_arrest	5	32	235	18160	PKD2;TP53	0.0001	0.0006
GO:2000145_regulation_of_cell_motility	5	29	235	18160	ERBB4;ABL2;CDK6;SSX2IP;EREG	0.0001	0.0006
GO:0006974_cellular_response_to_DNA_damage_stimulus	13	281	235	18160	TP53;ACER2;YAP1;XIAP;MASTL;FMR1;FBXO31;EGLN3;MAPK1;TAOK1;CCND1;POLQ	0.0002	0.001
GO:0030522_intracellular_receptor_signaling_pathway	5	35	235	18160	NR2F2;NR6A1;NR2C2;RORA;DCBLD2	0.0002	0.001
GO:0001570_vasculogenesis	6	62	235	18160	TGFBR2;VEGFA;YAP1;TGFBR3;ITGB8;HEG1	0.0003	0.0014
GO:0048511_rhythmic_process	6	66	235	18160	SP1;MAPK10;DDX5;KAT2B;FBXL3;SIK1	0.0004	0.0018
GO:0018108_peptidyl-tyrosine_phosphorylation	8	131	235	18160	KIT;ERBB4;ABL2;WEE1;EPHA7;EPHB2;JAK1;DSTYK	0.0005	0.0022
GO:0001525_angiogenesis	11	244	235	18160	VEGFA;MMP2;TGFBR3;AMOTL1;EPHB2;FMNL3;EREG;GAB1;PRKCA;RORA;MMP14	0.0006	0.0024
GO:0030512_negative_regulation_of_transforming_growth_factor_beta_receptor_signaling_pathway	7	102	235	18160	TP53;SMAD2;TGFBR2;PEG10;TGFBR3;ONECUT2;SPRED1	0.0006	0.0024
GO:0006338_chromatin_remodeling	7	105	235	18160	ESR1;MYB;SATB1;KAT2B;ARID1A;TADA2B	0.0007	0.0026
GO:0007399_nervous_system_development	13	330	235	18160	ATXN1;VEGFA;RBFOX2;ERBB4;TCF4;IGF2BP1;FMR1;NR2C2;EPHB2;PURA;ARID1A;PCDHAC1;PCDHA3	0.0007	0.0026
GO:0042127_regulation_of_cell_population_proliferation	8	140	235	18160	KIT;PKD2;TGFBR2;RBFOX2;XIAP;BMPR2;TRAPPC14;EGLN3	0.0008	0.0028
GO:0045747_positive_regulation_of_Notch_signaling_pathway	5	57	235	18160	KIT;YAP1;AAK1;KAT2B	0.0013	0.0044
GO:0000281_mitotic_cytokinesis	5	59	235	18160	RACGAP1;STMN1;CIT;ZFYVE26	0.0015	0.0045
GO:0006367_transcription_initiation_from_RNA_polymerase_II_promoter	9	196	235	18160	ESR1;MECP2;YAP1;E2F3;NR6A1;NR2C2;RORA;KAT2B;CCND1	0.0016	0.0045
GO:0006977_DNA_damage_response,_signal_transduction_by_p53_class_mediator_resulting_in_cell_cycle_arrest	5	60	235	18160	TP53;CNOT7;RBL2;SOX4	0.0016	0.0045
GO:0043627_response_to_estrogen	5	60	235	18160	ESR1;TGFBR2;MAPK1;MMP14;CCND1	0.0016	0.0045
GO:0045892_negative_regulation_of_transcription,_DNA-templated	19	647	235	18160	ATXN1;TP53;SMAD2;RBFOX2;FOXK1;MECP2;MYB;HMBOX1;NR2F2;REST;PHC3;CNOT7;RPS6KA5;IRF1;EREG	0.0016	0.0045
GO:0051726_regulation_of_cell_cycle	7	122	235	18160	E2F5;CABLES1;CDK6;XIAP;MASTL;IRF1;FBXL3	0.0015	0.0045
GO:0008360_regulation_of_cell_shape	8	160	235	18160	KIT;BRWD1;VEGFA;RND3;FMNL3;ARHGAP35	0.0017	0.0047
GO:0030308_negative_regulation_of_cell_growth	7	128	235	18160	TP53;APBB2;BMPR2;ADIPOR2;SERTAD2;TSPYL2;DCBLD2	0.002	0.0054
GO:0035019_somatic_stem_cell_population_maintenance	5	66	235	18160	KIT;SMAD2;YAP1;REST;SOX4	0.0023	0.006
GO:0045766_positive_regulation_of_angiogenesis	8	170	235	18160	TGFBR2;VEGFA;SP1;GAB1;ITGB8;PRKCA	0.0024	0.0061
GO:0007173_epidermal_growth_factor_receptor_signaling_pathway	5	69	235	18160	RPS6KA5;EREG;GAB1	0.0028	0.0069
GO:0008285_negative_regulation_of_cell_population_proliferation	14	442	235	18160	PKD2;TP53;SMAD2;ERBB4;TP53INP1;CDK6;REST;CNOT7;IRF1;EREG;SOX4;KAT2B	0.0031	0.0075
GO:0016310_phosphorylation	6	104	235	18160	ETNK1;EPHA7;EPHB2;TAOK1;PANK3	0.0032	0.0075
GO:0033674_positive_regulation_of_kinase_activity	5	72	235	18160	KIT;ERBB4;EPHA7;EPHB2;DSTYK	0.0033	0.0076
GO:0000045_autophagosome_assembly	5	75	235	18160	ATG9A;TP53INP1;ATG14;UBXN2A	0.0039	0.0086
GO:0001938_positive_regulation_of_endothelial_cell_proliferation	5	75	235	18160	VEGFA;BMPR2;PRKCA	0.0039	0.0086
GO:0045727_positive_regulation_of_translation	5	77	235	18160	FMR1;MAPK1;SOX4;NIBAN1	0.0043	0.0093
GO:0010468_regulation_of_gene_expression	9	231	235	18160	TGFBR2;ATXN7L3B;CDK6;IGF2BP1;REST;POGZ;UBXN2A	0.0045	0.0095
GO:0048013_ephrin_receptor_signaling_pathway	6	115	235	18160	MMP2;EPHA7;EPHB2;YES1	0.0051	0.0105
GO:0018107_peptidyl-threonine_phosphorylation	5	82	235	18160	WNK3;TGFBR2;CIT;PRKCA;MAPK1	0.0055	0.0109
GO:0031398_positive_regulation_of_protein_ubiquitination	5	82	235	18160	XIAP;NDFIP1	0.0055	0.0109
GO:0043547_positive_regulation_of_GTPase_activity	11	332	235	18160	NDEL1;GDI2;RACGAP1;IQSEC1;ARHGAP12;GNB5;DVL3;ARHGAP35;AGFG2;RANBP2	0.0058	0.0113
GO:0008284_positive_regulation_of_cell_population_proliferation	16	584	235	18160	KIT;ACER2;TGFBR2;VEGFA;ERBB4;MECP2;E2F3;CNOT7;EREG;SOX4;PURA;EIF5A2	0.0063	0.012
GO:0071805_potassium_ion_transmembrane_transport	7	161	235	18160	PKD2;KCNB1	0.0066	0.0123
GO:0007507_heart_development	8	207	235	18160	PKD2;TGFBR2;ERBB4;ADIPOR2;SOX4;KAT2B;HEG1	0.0074	0.0136
GO:0016477_cell_migration	9	255	235	18160	NDEL1;ERBB4;TGFBR3;RND3;FMNL3;ITGB8;ARHGAP35	0.0081	0.0146
GO:0018105_peptidyl-serine_phosphorylation	8	213	235	18160	TGFBR2;MASTL;RPS6KA5;PRKCA;MAPK1;RPS6KA3	0.0087	0.0154
GO:0007169_transmembrane_receptor_protein_tyrosine_kinase_signaling_pathway	6	133	235	18160	KIT;ERBB4;EPHA7;EPHB2;YES1	0.0097	0.0168
GO:0001701_in_utero_embryonic_development	7	175	235	18160	TP53;SMAD2;TGFBR2;VEGFA;BCL2L11;TENT5C;HEG1	0.01	0.0171
GO:0042060_wound_healing	5	96	235	18160	SMAD2;TGFBR2;YAP1;EREG;DCBLD2	0.0102	0.0171
GO:0010628_positive_regulation_of_gene_expression	13	466	235	18160	KIT;TP53;VEGFA;YAP1;SP1;EPHB2;AGO1;IL13;ITGB8;MAPK1	0.0111	0.0183
GO:0007420_brain_development	8	229	235	18160	ATXN1;EGR2;TGFBR2;STMN1;NFIB;BMPR2;BCL2L11;EPHA7	0.0128	0.0208
GO:0016055_Wnt_signaling_pathway	7	192	235	18160	PKD2;VPS26A;XIAP;ZNRF3;CCNE1;AMOTL1;CCND1	0.0156	0.0249
GO:0016925_protein_sumoylation	5	109	235	18160	EGR2;RANBP2	0.0165	0.0259
GO:0030433_ubiquitin-dependent_ERAD_pathway	5	111	235	18160	UBE4A;MARCHF6;YOD1;SGTB	0.0176	0.0272
GO:0007049_cell_cycle	8	245	235	18160	CABLES1;DMTF1;CCNT2;MAPK1;RPS6KA3;TUSC2;TSPYL2;SIK1	0.0182	0.0273
GO:0031146_SCF-dependent_proteasomal_ubiquitin-dependent_protein_catabolic_process	5	112	235	18160	FBXO48;FBXO31;FBXL3	0.0182	0.0273
GO:0007411_axon_guidance	8	246	235	18160	EPHA7;EPHB2;RPS6KA5;GAB1;PRKCA;MAPK1;ARHGAP35	0.0186	0.0275
GO:0019221_cytokine-mediated_signaling_pathway	10	352	235	18160	KIT;TP53;VEGFA;MMP2;JAK1;IL13;EREG;RORA;CCND1	0.0211	0.0307
GO:0000165_MAPK_cascade	8	271	235	18160	KIT;ERBB4;JAK1;ITPKB;EREG;MAPK1;TAOK1;SPRED1	0.0301	0.0424
GO:0060070_canonical_Wnt_signaling_pathway	5	128	235	18160	DVL3	0.0296	0.0424
GO:0071456_cellular_response_to_hypoxia	5	129	235	18160	TP53;VEGFA;CPEB2;EGLN3;RORA	0.0304	0.0424
GO:0001501_skeletal_system_development	5	131	235	18160	TRPS1;SOX4;RPS6KA3;MMP14;ANKH	0.0321	0.0441
GO:0006325_chromatin_organization	5	133	235	18160	BRWD1;SATB1;ARID4B;EMSY;RBL2	0.0339	0.046
GO:0000187_activation_of_MAPK_activity	5	136	235	18160	KIT;MAPK10;MAP3K2;MAPK1;TAOK1	0.0366	0.049
GO:0046777_protein_autophosphorylation	6	188	235	18160	KIT;WNK3;ERBB4;AAK1;TAOK1;SIK1	0.0411	0.0543
GO:0016579_protein_deubiquitination	9	350	235	18160	ESR1;TP53;SMAD2;FOXK1;YOD1;KAT2B;USP32;TADA2B	0.0459	0.0598
GO:0016032_viral_process	11	467	235	18160	TP53;FOXK1;SATB1;FMR1;SP1;RAB11FIP4;TRAM1;MAPK1;KAT2B;RANBP2;TENT5C	0.0494	0.0635
GO:0006511_ubiquitin-dependent_protein_catabolic_process	8	328	235	18160	UBE4A;ZNRF3;FBXO21;PPP1R11;NDFIP1;KLHL15;USP32	0.0723	0.0918
GO:0042981_regulation_of_apoptotic_process	6	221	235	18160	ESR1;TP53;ACER2;TP53INP1;BCL2L11	0.0753	0.0944
GO:0015031_protein_transport	8	334	235	18160	RAB11FIP1;GOSR1;ATG9A;GDI2;VPS53;SCAMP5;RAB9B;EIF5A2	0.0782	0.0968
GO:0043065_positive_regulation_of_apoptotic_process	9	393	235	18160	TP53;BMF;TP53INP1;REST;BCL2L11;SOX4;C3orf38	0.0797	0.0974
GO:0006888_endoplasmic_reticulum_to_Golgi_vesicle-mediated_transport	6	236	235	18160	GOSR1;SEC24A;DYNC1LI2;CAPZA2	0.0948	0.1145
GO:0051301_cell_division	8	351	235	18160	CABLES1;WEE1;CDK6;MASTL;POGZ;CCNE1;CCNT2;CCND1	0.0962	0.1147
GO:0030154_cell_differentiation	12	611	235	18160	SMAD2;FOXK1;PEG10;TCF4;NR2F2;MOSMO;NR2C2;RBL2;ELK4;SOX4;YES1;PURA	0.1136	0.1339
GO:0051897_positive_regulation_of_protein_kinase_B_signaling	5	196	235	18160	ESR1;KIT;ERBB4;EREG;GAB1	0.1194	0.1391
GO:0006915_apoptotic_process	11	571	235	18160	TGFBR2;C6orf120;PEG10;TP53INP1;BCL2L11;EPHA7;EGLN3;IRF1;MAPK1;RPS6KA3;C3orf38	0.1368	0.1575
GO:0050821_protein_stabilization	5	220	235	18160	TP53;AAK1;SOX4;DVL3;CDC37L1	0.166	0.1889
GO:0007283_spermatogenesis	8	424	235	18160	KIT;RACGAP1;CCNYL1;BCL2L11;ACVR2A;NR2C2;EIF5A2	0.1967	0.2213
GO:0007155_cell_adhesion	9	501	235	18160	RGMB;ABL2;SSX2IP;CADM2;RND3;ITGB8;PRKCA;PCDHAC1;PCDHA3	0.2148	0.2389
GO:0000209_protein_polyubiquitination	6	324	235	18160	FBXO28;MKRN1;UBE4A;FBXO31;FBXL3;FBXO21	0.2527	0.278
GO:0030335_positive_regulation_of_cell_migration	5	266	235	18160	KIT;VEGFA;PRKCA;ONECUT2;MMP14	0.2702	0.294
GO:0007275_multicellular_organism_development	8	484	235	18160	KIT;BTBD7;ERBB4;SUCO;EPHA7;HMGB3;PHC3;EPHB2	0.3006	0.3235
GO:0006886_intracellular_protein_transport	5	293	235	18160	VPS26A;TBC1D17;DNAJC27;RAB5B;SEC24A	0.3367	0.3584
GO:0016567_protein_ubiquitination	10	678	235	18160	MKRN1;XIAP;ZNRF3;MARCHF6;FBXL3;PPP1R11;GID4;KLHL15	0.39	0.4107
GO:0043066_negative_regulation_of_apoptotic_process	8	544	235	18160	TP53;WNK3;VEGFA;XIAP;RPS6KA3;DSTYK	0.4133	0.4307
GO:0008150_biological_process	8	594	235	18160	CDV3;SBNO1;ARID4B;MIDN;CCDC6;AGFG2;PRRG4;TPRG1L	0.5068	0.5226
GO:0006508_proteolysis	5	468	235	18160	NDEL1;MMP2;MMP14;NRIP3	0.7223	0.7372
GO:0043312_neutrophil_degranulation	5	484	235	18160	C6orf120;GDI2;RAB5B;MAPK1;RAB9B	0.748	0.7556
GO:0045087_innate_immune_response	5	605	235	18160	PPP6C;HMGB3;POLR3G;YES1;CAPZA2	0.8876	0.8876

## Sheet: GO CC
GO_Cellular Component (CC)
Name	Hits	Pop Hits	List Total	Pop Total	Genes	Pvalue	adjusted Pvalue(BH)
GO:0005844_polysome	5	42	177	12816	FMR1;AGO1;MSI2	0.0005	0.0102
GO:0043235_receptor_complex	12	257	177	12816	KIT;LDLR;TGFBR2;ERBB4;TGFBR3;BMPR2;ACVR2A;EPHA7;EPHB2	0.0005	0.0102
GO:0005776_autophagosome	6	91	177	12816	ATG9A;TP53INP1;TBC1D17;ATG14	0.0024	0.0328

## Sheet: GO MF
GO_Molecular Functions (MF)
Name	Hits	Pop Hits	List Total	Pop Total	Genes	Pvalue	adjusted Pvalue(BH)
GO:0001228_DNA-binding_transcription_activator_activity,_RNA_polymerase_II-specific	25	500	218	15238	ESR1;EGR2;TP53;SMAD2;TCF4;MYB;NFIA;DMTF1;NFIB;FOXJ3;E2F3;SP1;NR6A1;NR2C2;IRF1;ELK4;SOX4;ONECUT2;MTF1;PRRX1;ZNF597	0	0
GO:0003700_DNA-binding_transcription_factor_activity	26	497	218	15238	ESR1;EGR2;TP53;SMAD2;RUNX3;FOXK1;E2F5;TCF4;MECP2;NFIA;DMTF1;NR2F2;REST;E2F3;SP1;SOX5;TRPS1;NR2C2;ELK4;RORA;SOX4;MTF1;ZNFX1	0	0
GO:0004674_protein_serinethreonine_kinase_activity	33	609	218	15238	WNK3;TGFBR2;MASTL;BMPR2;CIT;ACVR2A;MAPK10;RPS6KA5;AAK1;MAP3K2;PRKCA;MAPK1;RPS6KA3;DSTYK;TAOK1;SIK1	0	0
GO:0004713_protein_tyrosine_kinase_activity	14	158	218	15238	KIT;ERBB4;ABL2;WEE1;EPHA7;EPHB2;JAK1;YES1;DSTYK	0	0
GO:0004879_nuclear_receptor_activity	8	81	218	15238	ESR1;NR2F2;NR6A1;NR2C2;RORA	0	0
GO:0005024_transforming_growth_factor_beta-activated_receptor_activity	7	15	218	15238	TGFBR2;TGFBR3;BMPR2	0	0
GO:0008134_transcription_factor_binding	17	310	218	15238	ESR1;TP53;SMAD2;RBFOX2;E2F5;MECP2;NFIA;APBB2;REST;SP1;CNOT7;MAPK1;RORA;KAT2B;PURA;CCND1	0	0
GO:0050431_transforming_growth_factor_beta_binding	6	39	218	15238	TGFBR2;TGFBR3	0	0
GO:0000976_transcription_regulatory_region_sequence-specific_DNA_binding	13	228	218	15238	EGR2;TP53;FOXK1;ERBB4;YAP1;DMTF1;REST;ARID4B;SP1;SOX5;IRF1;SOX4	0.0001	0.0006
GO:0043014_alpha-tubulin_binding	6	41	218	15238	NDEL1;RACGAP1;DNAL1;TRAPPC14;TAOK1	0.0001	0.0006
GO:0005154_epidermal_growth_factor_receptor_binding	5	38	218	15238	ERBB4;EREG	0.0004	0.0018
GO:0046332_SMAD_binding	6	62	218	15238	SMAD2;TGFBR2;TGFBR3;DDX5;PURA	0.0004	0.0018
GO:0003682_chromatin_binding	17	439	218	15238	ESR1;EGR2;TP53;SMAD2;MECP2;YAP1;NFIA;FMR1;REST;CCNT2;PHC3;POLR3G;ELK4;KAT2B;TSPYL2;TADA2B;POLQ	0.0005	0.002
GO:0016301_kinase_activity	7	90	218	15238	WEE1;MASTL;CCNE1;ITPKB;MAPK1;TAOK1	0.0005	0.002
GO:0004714_transmembrane_receptor_protein_tyrosine_kinase_activity	6	71	218	15238	KIT;ERBB4;EPHA7;EPHB2	0.0009	0.0033
GO:0004672_protein_kinase_activity	11	237	218	15238	WNK3;ABL2;WEE1;RPS6KA5;MAP3K2;PRKCA;RPS6KA3;TAOK1;CCND1;PAN3	0.0011	0.0038
GO:0005109_frizzled_binding	5	55	218	15238	ZNRF3;DVL3	0.0017	0.0055
GO:0019901_protein_kinase_binding	17	504	218	15238	ESR1;TP53;RACGAP1;CCNYL1;BCL2L11;CIT;CCNE1;RND3;MAP3K2;KAT2B;RPS6KA3;CAMK2N2;CCND1;SMCR8;SPRED1;SIK1	0.0019	0.0058
GO:0000987_cis-regulatory_region_sequence-specific_DNA_binding	5	58	218	15238	TP53;SMAD2;E2F3;SP1;MTF1	0.0021	0.0061
GO:0042826_histone_deacetylase_binding	7	123	218	15238	TP53;PHF6;SP1;KPNA2;KAT2B;CCND1	0.0028	0.0077
GO:0000977_RNA_polymerase_II_transcription_regulatory_region_sequence-specific_DNA_binding	13	366	218	15238	MXI1;RUNX3;ZBTB10;SATB1;E2F3;SP1;TRPS1;NR2C2;RBL2;RORA;KAT2B;PURA	0.0038	0.01
GO:0004715_non-membrane_spanning_protein_tyrosine_kinase_activity	5	70	218	15238	ABL2;WEE1;JAK1;YES1	0.0045	0.0112
GO:1990837_sequence-specific_double-stranded_DNA_binding	17	566	218	15238	ESR1;EGR2;RUNX3;FOXK1;TCF4;HMBOX1;NFIB;FOXJ3;E2F3;SP1;NR6A1;NR2C2;ELK4;SOX4;ONECUT2;MTF1;ZNF597	0.0056	0.0134
GO:0043565_sequence-specific_DNA_binding	10	264	218	15238	EGR2;SATB1;HMBOX1;NR2F2;FOXJ3;E2F3;SP1;NR6A1;NR2C2;RORA	0.0068	0.0156
GO:0003924_GTPase_activity	13	412	218	15238	SRPRA;DNAJC27;RAB5B;RND3;ATL3;NKIRAS1;GNB5;ARHGAP35;RAB9B;RRAGD	0.0095	0.0209
GO:0005096_GTPase_activator_activity	11	333	218	15238	GDI2;RACGAP1;TBC1D17;ARHGAP12;GNB5;ARHGAP35;AGFG2;RANBP2	0.0119	0.0252
GO:0003677_DNA_binding	24	984	218	15238	ATXN1;TP53;SMAD2;PHF6;PEG10;TCF4;MECP2;NFIB;POGZ;DICER1;SP1;NR6A1;PHC3;ZNF532;IRF1;ELK4;RORA;ARHGAP35;MTF1;ARID1A;ZBTB6;FBXO21	0.0136	0.0277
GO:0003730_mRNA_3'-UTR_binding	7	171	218	15238	TP53;IGF2BP1;CPEB2;FMR1;DDX5	0.0147	0.0289
GO:0008013_beta-catenin_binding	5	106	218	15238	ESR1;TCF4;LZIC;RORA;DVL3	0.0217	0.0412
GO:0003690_double-stranded_DNA_binding	5	111	218	15238	SMAD2;SATB1;SP1;HMGB3;MAPK1	0.0257	0.0471
